# Supplementary material for: Muscle Regeneration Can Be Rescued in a Telomerase Deficient Zebrafish Model of Ageing by MMP Inhibition
Source: Aging Cell. 2025 Sep 25;24(11):e70238. doi: 10.1111/acel.70238 (PMC12608090; doi:10.1111/acel.70238)
Supplement: Supplementary file 5 — Table S1: Differentially expressed genes showing significant differences between conditions. [file ACEL-24-e70238-s001.zip]

Archive with 2 entries (2 files):
- TableS1_caption.docx
- acel70238-sup-0005-TableS1@Yuan_Supplementary Table 1_revised.xlsx
