# Supplementary material for: Muscle Regeneration Can Be Rescued in a Telomerase Deficient Zebrafish Model of Ageing by MMP Inhibition
Source: Aging Cell. 2025 Sep 25;24(11):e70238. doi: 10.1111/acel.70238 (PMC12608090; doi:10.1111/acel.70238)
Supplement: Supplementary file 5 — Table S1: Differentially expressed genes showing significant differences between conditions. [file ACEL-24-e70238-s001.zip › acel70238-sup-0005-TableS1@Yuan_Supplementary Table 1_revised.xlsx]

## Sheet: LarvaeUnin_MUTvsUnin_WT_deg_all
gene_id	Unin_MUT	Unin_WT	log2FoldChange	pvalue	padj	gene_name
ENSDARG00000097929	355.037	7.92628	5.51973	3.95647797926523e-25	7.31948426164067e-21	BX005392.3
ENSDARG00000096603	160.778	8.20818	4.34593	7.07015329457375e-14	6.53989179748072e-10	bmb
ENSDARG00000017676	3613.21	994.62	1.86165	4.32084798231721e-12	2.66452292242895e-08	mmp2
ENSDARG00000035559	1183.98	291.673	2.02589	1.4960498375807e-11	6.91923049881075e-08	tp53
ENSDARG00000007344	306.162	47.9258	2.66556	4.60680894204144e-09	1.70451930855533e-05	tcap
ENSDARG00000094508	34.5035	0	7.44706	4.80589162768304e-08	0.000148182	CR925709.2
ENSDARG00000037804	235.627	39.9918	2.59418	6.84463975385029e-08	0.000180894	phlda3
ENSDARG00000038424	767.773	133.742	2.51937	4.53294566670442e-07	0.00104824	c4b
ENSDARG00000033443	648.237	169.386	1.93703	6.50289102780349e-07	0.00133671	mdm2
ENSDARG00000103476	69.6958	202.104	-1.53904	1.35237191644842e-06	0.00228769	trpm1b
ENSDARG00000102143	4.71444	44.867	-3.28412	1.36024545996245e-06	0.00228769	btr24
ENSDARG00000094584	35.5509	0.585435	5.70894	5.6869298284785e-06	0.00876735	BX470240.1
ENSDARG00000054050	14.1076	88.186	-2.66464	6.6469883804086e-06	0.00945918	vsig8a
ENSDARG00000003961	626.326	227.47	1.4609	1.14341866210947e-05	0.0151095	parp3
ENSDARG00000100698	96.6138	20.3949	2.20392	1.59066664081238e-05	0.0196182	eva1bb
ENSDARG00000098037	17.6161	0	6.48493	2.32551353011033e-05	0.0268887	CU927934.3
ENSDARG00000096946	21.2814	0.535213	5.78571	5.58992058525058e-05	0.0608315	BX897682.1
ENSDARG00000100450	14.5255	159.332	-3.45951	9.7786157862071e-05	0.098388	btr21
ENSDARG00000075718	575.215	231.913	1.31289	0.000101047	0.098388	rpz5
ENSDARG00000041645	1443.78	530.255	1.44319	0.000115546	0.10688	sb_cb37
ENSDARG00000042816	700.069	109.926	2.6727	0.000132083	0.116359	mmp9
ENSDARG00000043465	77.8298	232.985	-1.58769	0.000154485	0.129907	atp6v1b2
ENSDARG00000075261	236.149	58.8309	2.00839	0.000176401	0.141888	timp2b
ENSDARG00000104919	171.36	24.1338	2.8301	0.000200522	0.150749	si_ch211-153b23.3
ENSDARG00000073711	74.4591	20.5833	1.85155	0.000203715	0.150749	mmrn2b
ENSDARG00000087359	532.511	153.677	1.79681	0.000226413	0.159295	c3a.2
ENSDARG00000108525	58.5984	14.1021	2.0639	0.000232484	0.159295	CR749167.2
ENSDARG00000095893	15.7877	0.535213	5.35878	0.000259215	0.171267	si_dkey-85n7.7
ENSDARG00000096979	119.195	25.8875	2.2381	0.0002891	0.184426	ENSDARG00000096979
ENSDARG00000062688	716.046	1781.24	-1.31547	0.000319645	0.197114	gpnmb
ENSDARG00000076710	56.6504	13.4672	2.03334	0.000338486	0.202	si_dkey-42l23.7
ENSDARG00000097054	12.2155	0	5.95744	0.000357994	0.205284	CU927934.1
ENSDARG00000067806	28.5147	108.226	-1.92033	0.000366182	0.205284	zgc_158432
ENSDARG00000075592	8.32139	39.2253	-2.2408	0.000432953	0.235578	tnfaip8l2a
ENSDARG00000045636	261.881	120.82	1.10763	0.000536292	0.277142	rbl2
ENSDARG00000027345	242.574	77.5888	1.63658	0.000539303	0.277142	mpzl2b
ENSDARG00000020008	981.276	328.329	1.57868	0.000563825	0.278497	vcp
ENSDARG00000103788	18.0187	1.9407	3.33147	0.000572048	0.278497	AL645792.2
ENSDARG00000091116	113.06	31.2949	1.85238	0.000669761	0.311873	pkhd1l1
ENSDARG00000060345	113.197	417.147	-1.88162	0.000674319	0.311873	apoda.1
ENSDARG00000052207	1939.62	930.258	1.06127	0.0006925	0.31247	c3a.3
ENSDARG00000076554	442.129	112.078	1.97096	0.000720991	0.317579	cdkn1a
ENSDARG00000059060	70.9695	22.7389	1.62323	0.000793095	0.341215	lgalsla
ENSDARG00000077169	174.33	52.6001	1.73601	0.000819563	0.344589	si_ch211-153b23.4
ENSDARG00000037262	32.4778	6.5769	2.24136	0.000850286	0.346506	tert
ENSDARG00000097804	66.1704	158.106	-1.26196	0.000867651	0.346506	lypc
ENSDARG00000003203	604.599	203.639	1.56611	0.000880311	0.346506	rhcga
ENSDARG00000021547	84.6127	32.8188	1.37006	0.000979823	0.37764	vrk2
ENSDARG00000055250	0	14.0002	-6.38386	0.00107136	0.404495	cntd2
ENSDARG00000075864	62.0725	170.992	-1.46371	0.00124915	0.458088	igsf9a
ENSDARG00000003523	501.941	89.752	2.48218	0.00126284	0.458088	itln3
ENSDARG00000058160	95.189	29.2912	1.69717	0.00135303	0.481368	tnfaip2b
ENSDARG00000100443	275.617	849.602	-1.62241	0.00139011	0.485228	CR376766.2
ENSDARG00000035264	179.735	58.1429	1.62193	0.00146514	0.492991	riok2
ENSDARG00000002369	1489.97	619.321	1.26658	0.00146565	0.492991	ENSDARG00000002369
ENSDARG00000010728	6.28578	58.1463	-3.18372	0.00155736	0.514485	scin
ENSDARG00000078683	510.847	236.354	1.11249	0.00160447	0.52075	ENSDARG00000078683
ENSDARG00000058325	208.862	88.3264	1.25495	0.00176459	0.559449	casp8
ENSDARG00000053563	29.413	4.23516	2.76995	0.00179488	0.559449	ms4a17a.12
ENSDARG00000037570	12.8895	72.4393	-2.48419	0.00182724	0.559449	polr1d
ENSDARG00000051912	448.281	90.3635	2.3105	0.00185837	0.559449	hpxb
ENSDARG00000089878	20.3353	62.4422	-1.60901	0.00187987	0.559449	nedd9
ENSDARG00000032876	1.53126	24.8339	-3.9237	0.00190515	0.559449	trit1
ENSDARG00000069671	12.345	38.8022	-1.66418	0.00200367	0.579187	maip1
ENSDARG00000067889	79.1162	23.8911	1.71244	0.00218704	0.620554	gltpd2
ENSDARG00000043796	80.9808	21.1347	1.96224	0.00221433	0.620554	ms4a17a.7
ENSDARG00000096645	6.70888	34.507	-2.34866	0.00224741	0.620554	si_ch211-131k2.2
ENSDARG00000093313	2176.57	826.793	1.39618	0.00254527	0.692464	ubb
ENSDARG00000043719	629.665	270.847	1.21513	0.00258766	0.693793	c3a.6
ENSDARG00000090752	172.448	90.3348	0.932405	0.00277039	0.732175	plk2a
ENSDARG00000045493	52.3318	12.6501	2.0017	0.00287698	0.749637	slc35e3
ENSDARG00000101009	71.2702	190.299	-1.41271	0.00291935	0.750112	cited4b
ENSDARG00000039687	6.87391	31.0636	-2.16497	0.00319298	0.805202	zgc_194221
ENSDARG00000012694	6287.64	3123.5	1.0096	0.00322081	0.805202	c3a.1
ENSDARG00000053462	1.82047	34.9553	-4.25781	0.00330862	0.808281	c3a.5
ENSDARG00000042727	64.788	21.9294	1.52415	0.00332051	0.808281	exo5
ENSDARG00000093303	503.998	259.557	0.958998	0.00346202	0.831783	ifitm1
ENSDARG00000089204	103.446	261.078	-1.33535	0.00371862	0.881981	smim13
ENSDARG00000075045	63.9824	19.8986	1.693	0.00391373	0.916507	cxcl18b
ENSDARG00000024381	193.452	82.1901	1.2225	0.00399845	0.924641	msto1
ENSDARG00000015355	129.247	36.5734	1.8353	0.00415005	0.94785	fosl1a
ENSDARG00000087574	50.3515	10.2658	2.24654	0.00422977	0.954278	nox1
ENSDARG00000101222	0.327512	10.6233	-5.01586	0.00428702	0.955541	oscp1a
ENSDARG00000075629	32.8639	110.038	-1.74483	0.00439027	0.966906	si_dkey-197i20.6
ENSDARG00000095252	9.53486	0.300598	4.63536	0.00446326	0.971414	si_dkey-40h20.1
ENSDARG00000102777	21.0902	54.2439	-1.35495	0.00452252	0.972868	thbs4a
ENSDARG00000051890	10.4218	0.284837	4.76877	0.00458764	0.973235	hp
ENSDARG00000089362	116.684	382.179	-1.71038	0.00465509	0.973235	grn1
ENSDARG00000027109	124.409	253.329	-1.02233	0.00468205	0.973235	zfr
ENSDARG00000014031	757.263	1469.89	-0.95703	0.00477501	0.98153	abcc2
ENSDARG00000036412	18.2829	3.89716	2.32373	0.00490401	0.996969	si_ch211-81a5.5
ENSDARG00000099554	122.125	56.1439	1.10753	0.00501056	0.999812	sec16b
ENSDARG00000104701	400.734	202.032	0.985139	0.00503868	0.999812	map7d1b
ENSDARG00000022788	115.139	38.0819	1.59437	0.00519464	0.999812	cops7a
ENSDARG00000036427	549.429	265.402	1.04873	0.00528446	0.999812	slc3a2a
ENSDARG00000105557	6.67312	31.883	-2.28128	0.00559655	0.999812	BX511061.1
ENSDARG00000093628	187.782	522.823	-1.47508	0.00577599	0.999812	s100a11
ENSDARG00000109563	24.0028	3.51188	2.96993	0.00603647	0.999812	ENSDARG00000109563
ENSDARG00000098387	228.235	82.2513	1.46473	0.00608543	0.999812	tmem176l.3a
ENSDARG00000068288	21.2864	4.02912	2.38994	0.00626422	0.999812	lamc2
ENSDARG00000061728	4.23515	37.234	-3.10307	0.00630635	0.999812	acot13
ENSDARG00000062788	266.781	79.5372	1.74956	0.00633343	0.999812	irg1l
ENSDARG00000075016	41.9764	96.0861	-1.19334	0.00636195	0.999812	apobb.2
ENSDARG00000102215	72.0061	16.1305	2.15291	0.00641057	0.999812	si_ch211-227e10.6
ENSDARG00000003308	14.4054	43.415	-1.59265	0.00641775	0.999812	emc2
ENSDARG00000091951	6.55279	28.7417	-2.13889	0.00655191	0.999812	nuggc.2
ENSDARG00000058820	238.629	119.406	0.991354	0.00666215	0.999812	bin1b
ENSDARG00000042172	164.064	63.8293	1.35502	0.00666477	0.999812	c7a
ENSDARG00000117494	0.255211	12.1255	-5.20875	0.00668775	0.999812	BX005392.4
ENSDARG00000105263	2.24965	24.5733	-3.40305	0.00682447	0.999812	ccl36.1
ENSDARG00000096826	8.0483	0.300598	4.38642	0.00683828	1	BX323575.1
ENSDARG00000076541	6.30907	23.0959	-1.86177	0.00692351	0.999812	clec3ba
ENSDARG00000016470	1119.73	1990.3	-0.829307	0.00700834	0.999812	anxa5b
ENSDARG00000061081	193.215	94.5546	1.02159	0.00708271	0.999812	arpp21
ENSDARG00000002295	56.4297	10.5477	2.3903	0.00711019	0.999812	si_dkey-21p1.3
ENSDARG00000103395	6.55358	0	5.04705	0.00743538	1	si_ch73-281i18.7
ENSDARG00000031885	0	6.35437	-5.23792	0.00744931	1	psmb12
ENSDARG00000052535	1.74817	14.1832	-2.98395	0.00751139	0.999812	ubxn10
ENSDARG00000040443	10.9609	51.9318	-2.23593	0.00751541	0.999812	polr2i
ENSDARG00000096720	7.35242	0	5.21173	0.00753195	1	CR352342.1
ENSDARG00000094105	0	8.77018	-5.72067	0.00767319	1	BX005064.1
ENSDARG00000089402	17.6189	2.67386	2.60814	0.00772783	0.999812	si_ch73-281i18.3
ENSDARG00000091699	907.334	459.489	0.97949	0.00773253	0.999812	capn2a
ENSDARG00000041294	44.9558	8.84972	2.33332	0.00796095	0.999812	noxo1a
ENSDARG00000104572	3589.77	2045.47	0.811568	0.00798569	0.999812	si_dkey-35h6.1
ENSDARG00000043781	22.2494	68.8496	-1.63131	0.0080449	0.999812	psmb10
ENSDARG00000045947	1641.73	774.436	1.08252	0.00808134	0.999812	hrc
ENSDARG00000068493	70.9634	153.516	-1.11091	0.0081206	0.999812	cyp2y3
ENSDARG00000077872	1268.35	585.496	1.11284	0.00821224	0.999812	CR626907.1
ENSDARG00000108038	8.61314	26.298	-1.60918	0.00821962	0.999812	CABZ01109481.1
ENSDARG00000045180	2752.5	5285.68	-0.941027	0.00827326	0.999812	acta2
ENSDARG00000042637	51.3501	117.282	-1.19226	0.00836161	0.999812	tert
ENSDARG00000099257	40.3184	120.623	-1.57469	0.00841962	0.999812	si_ch73-119p20.1
ENSDARG00000117696	6.1627	0	4.95946	0.00844173	1	CABZ01068362.1
ENSDARG00000056767	26.5985	4.41441	2.51007	0.00845413	0.999812	itgb3a
ENSDARG00000009196	164.836	75.8895	1.13242	0.00852979	0.999812	anxa3a
ENSDARG00000103775	490.799	214.339	1.19386	0.00853282	0.999812	thbs1a
ENSDARG00000075113	0.255211	11.0551	-5.07333	0.00853586	0.999812	nanog
ENSDARG00000105829	9.51079	0	5.59481	0.0085599	0.999812	CR788316.4
ENSDARG00000077822	2.2024	15.2092	-2.79795	0.00866346	0.999812	si_dkey-6i22.5
ENSDARG00000052779	291.038	53.645	2.43056	0.0086788	0.999812	zgc_153932
ENSDARG00000097746	83.7458	33.3585	1.35837	0.00869668	0.999812	si_rp71-77l1.1
ENSDARG00000076945	385.742	209.026	0.883792	0.00890382	0.999812	dsg2.1
ENSDARG00000090428	12.8128	1.12065	3.57687	0.0090938	0.999812	ctrb1
ENSDARG00000062049	17.5466	45.0554	-1.34164	0.00942862	0.999812	arhgap45b
ENSDARG00000058562	67.0556	27.8018	1.24351	0.00954392	0.999812	znf991
ENSDARG00000110614	8.32935	0.300598	4.43207	0.00958011	1	ugt2a7
ENSDARG00000002587	281.369	501.7	-0.831235	0.00959749	0.999812	dpysl3
ENSDARG00000098999	21.4847	53.1085	-1.30619	0.00993992	0.999812	si_ch73-311h14.2
ENSDARG00000026682	115.428	49.019	1.25545	0.0100191	0.999812	zgc_101583
ENSDARG00000099169	108.343	51.0572	1.07209	0.0100192	0.999812	cxcl8b.3
ENSDARG00000111123	0.327512	7.57032	-4.57004	0.0100294	1	BX537263.1
ENSDARG00000010941	22.7482	6.03581	1.90016	0.0101502	0.999812	pomgnt2
ENSDARG00000009136	161.858	329.934	-1.02259	0.0101847	0.999812	tp53bp2a
ENSDARG00000044276	17.9346	55.6944	-1.60977	0.0102606	0.999812	spp1
ENSDARG00000068830	15.4255	3.41217	2.1726	0.0102851	0.999812	zgc_172139
ENSDARG00000036545	0.255211	7.67811	-4.54303	0.0104597	1	tmprss3b
ENSDARG00000054423	346.355	186.099	0.89035	0.0105817	0.999812	slc7a6
ENSDARG00000089646	20.0247	50.2976	-1.32437	0.0106267	0.999812	ctdspl3
ENSDARG00000014373	44.7216	114.666	-1.35088	0.0107535	0.999812	ddx4
ENSDARG00000037859	8.60851	0	5.45019	0.0107599	1	il11a
ENSDARG00000055278	435.142	210.9	1.04712	0.010869	0.999812	cfb
ENSDARG00000092240	66.4898	170.189	-1.35077	0.0109652	0.999812	si_ch211-243a20.3
ENSDARG00000097513	13.1383	54.6368	-2.03977	0.0109847	0.999812	CT573383.1
ENSDARG00000053254	58.9694	617.132	-3.38716	0.0110022	0.999812	mylpfa
ENSDARG00000092949	10.8968	0.901794	3.4568	0.0112284	0.999812	si_ch73-366i20.1
ENSDARG00000024546	36.3146	10.6001	1.77744	0.0112772	0.999812	pla2g4aa
ENSDARG00000099864	64.411	15.6598	2.08086	0.0113752	0.999812	si_ch73-170d6.2
ENSDARG00000033182	12.0361	90.4622	-2.89412	0.0113977	0.999812	arl4ab
ENSDARG00000055172	176.702	375.414	-1.09061	0.0117584	0.999812	si_ch211-256m1.8
ENSDARG00000117522	0	9.16461	-5.77275	0.0117721	0.999812	CABZ01067754.1
ENSDARG00000044246	15.2086	3.36195	2.244	0.0118311	0.999812	snx18b
ENSDARG00000044694	17.8315	47.1736	-1.4039	0.0119243	0.999812	fybb
ENSDARG00000053476	36.3669	10.7065	1.70564	0.0121971	0.999812	lipca
ENSDARG00000094952	76.2598	31.2216	1.26429	0.012242	0.999812	si_ch211-74m13.1
ENSDARG00000068701	5.60856	20.12	-1.85751	0.0122461	0.999812	gpr85
ENSDARG00000091235	43.9904	8.67121	2.28587	0.0125766	0.999812	CABZ01015525.1
ENSDARG00000069415	3655.72	2193.95	0.736035	0.0125927	0.999812	col17a1a
ENSDARG00000034956	8.11056	56.5128	-2.7774	0.0129357	0.999812	myclb
ENSDARG00000060106	17.8784	3.76299	2.18984	0.013136	0.999812	crb2a
ENSDARG00000075933	29.4357	64.6365	-1.12484	0.0132799	0.999812	cox15
ENSDARG00000034643	9.70519	0.300598	4.66729	0.0133555	0.999812	fhl3a
ENSDARG00000034572	47.6818	110.308	-1.20018	0.0135049	0.999812	gpr143
ENSDARG00000054374	1.89277	22.395	-3.56716	0.013597	0.999812	alg13
ENSDARG00000103038	399.284	224.363	0.832111	0.0136565	0.999812	pik3r3a
ENSDARG00000061515	22.3423	54.9514	-1.28197	0.0138421	0.999812	tmtops2a
ENSDARG00000091073	1.73029	11.3362	-2.71661	0.0141521	0.999812	alkal2a
ENSDARG00000079403	6.92116	0.300598	4.17396	0.0141708	1	si_dkey-204l11.1
ENSDARG00000037425	1715.01	3687.58	-1.10415	0.0142476	0.999812	s100a10a
ENSDARG00000075048	289.882	118.582	1.29491	0.0142653	0.999812	lonrf1
ENSDARG00000080006	70.3111	30.0973	1.21971	0.0142671	0.999812	tmem41b
ENSDARG00000096310	92.3344	34.0572	1.41937	0.0142903	0.999812	wu_fj64h06
ENSDARG00000042900	308.596	170.809	0.848932	0.014301	0.999812	gtpbp1l
ENSDARG00000100106	63.6476	19.1849	1.71936	0.0144021	0.999812	CR385054.1
ENSDARG00000035257	48.9655	13.6329	1.83732	0.014422	0.999812	akr1a1a
ENSDARG00000052413	110.854	57.5197	0.934642	0.0145303	0.999812	crfb12
ENSDARG00000097789	53.9751	106.578	-0.981648	0.0146406	0.999812	pon3.2
ENSDARG00000052855	56.0021	21.2194	1.41737	0.0146718	0.999812	ctso
ENSDARG00000018397	20.6947	84.0045	-2.01266	0.0147148	0.999812	hpca
ENSDARG00000010434	379.749	145.219	1.39536	0.0147626	0.999812	clu
ENSDARG00000092285	36.804	8.13305	2.10961	0.0148773	0.999812	cenpv
ENSDARG00000075027	61.639	16.4476	1.87348	0.0149069	0.999812	fgfr1bl
ENSDARG00000035832	74.3242	148.643	-1.00216	0.0149399	0.999812	pyyb
ENSDARG00000034207	49.249	16.2169	1.57727	0.0151331	0.999812	cx44.2
ENSDARG00000074528	11.0414	33.3874	-1.60417	0.0151998	0.999812	unm_sa821
ENSDARG00000103650	5.07132	0	4.68199	0.0153854	1	si_ch73-329n5.1
ENSDARG00000104246	68.152	179.603	-1.39009	0.0153858	0.999812	exosc3
ENSDARG00000099518	24.6421	53.8586	-1.13367	0.0154159	0.999812	si_ch211-119e14.1
ENSDARG00000100577	27.5787	60.5682	-1.12023	0.0155263	0.999812	CU694481.1
ENSDARG00000058699	4.49754	22.1641	-2.27161	0.0155713	0.999812	tmeff2b
ENSDARG00000103106	37.9898	77.6415	-1.0252	0.0156565	0.999812	trappc9
ENSDARG00000074613	26.5562	107.683	-2.02396	0.0159114	0.999812	si_ch211-240l19.6
ENSDARG00000015747	85.1962	39.6794	1.10064	0.0160602	0.999812	aarsd1
ENSDARG00000067795	375.736	159.122	1.23309	0.0163285	0.999812	ifngr2
ENSDARG00000070393	148.297	81.4925	0.85198	0.0164899	0.999812	ENSDARG00000070393
ENSDARG00000100789	113.069	246.613	-1.12187	0.0168506	0.999812	plgrkt
ENSDARG00000014329	648.482	1153.4	-0.83047	0.0168527	0.999812	npm1a
ENSDARG00000086236	12.7556	2.59212	2.24793	0.0168957	0.999812	ENSDARG00000086236
ENSDARG00000100332	16.3285	3.66548	2.14024	0.0172358	0.999812	CABZ01084942.1
ENSDARG00000043093	166.739	75.026	1.15748	0.0175551	0.999812	mpeg1.2
ENSDARG00000074094	596.226	324.5	0.876461	0.0176199	0.999812	tgm2b
ENSDARG00000071060	44.2826	114.101	-1.36395	0.0177618	0.999812	naa10
ENSDARG00000103760	45.6352	13.2535	1.77626	0.0178401	0.999812	cfhl2
ENSDARG00000105592	29.8264	74.859	-1.32558	0.0179346	0.999812	CR936442.1
ENSDARG00000042032	21.2982	47.2275	-1.14308	0.0180445	0.999812	pou3f3a
ENSDARG00000098898	30.0337	8.76283	1.70965	0.0181084	0.999812	si_ch211-255f4.2
ENSDARG00000055575	168.192	98.4814	0.780979	0.0181294	0.999812	pcolce2b
ENSDARG00000102595	250.098	52.0031	2.25844	0.0181751	0.999812	si_dkey-250k10.1
ENSDARG00000033179	16.3026	2.29152	2.79306	0.0182205	0.999812	tmem243b
ENSDARG00000090537	29.2366	10.0551	1.4903	0.0183881	0.999812	ifit11
ENSDARG00000074390	1109.74	616.887	0.849278	0.0186038	0.999812	tmem176l.4
ENSDARG00000098783	528.646	866.169	-0.710783	0.0186568	0.999812	polr2b
ENSDARG00000026348	138.014	53.1792	1.36018	0.0187151	0.999812	csad
ENSDARG00000074852	286.335	470.44	-0.71792	0.0187995	0.999812	myo15b
ENSDARG00000102992	8.62592	45.9931	-2.42926	0.0188322	0.999812	btr20
ENSDARG00000075664	20.7387	45.5995	-1.13019	0.0191983	0.999812	si_ch1073-429i10.1
ENSDARG00000062221	162.333	87.5396	0.892056	0.0192192	0.999812	arap1a
ENSDARG00000101490	11.3983	1.92494	2.65455	0.019298	0.999812	si_ch73-281i18.6
ENSDARG00000101235	9.4332	1.17087	2.85896	0.0192991	0.999812	ccdc166
ENSDARG00000070538	92.9393	192.3	-1.04335	0.0193144	0.999812	hey1
ENSDARG00000092334	1.59463	25.4743	-3.94563	0.0193344	0.999812	CR383672.1
ENSDARG00000087832	53.0769	20.1889	1.36702	0.0193968	0.999812	bcl3
ENSDARG00000095922	115.516	64.976	0.826725	0.0195022	0.999812	CR855300.1
ENSDARG00000014357	2.71283	19.2497	-2.80049	0.0195181	0.999812	amh
ENSDARG00000097816	19.1416	5.03651	1.94765	0.0197462	0.999812	si_dkey-117a8.1
ENSDARG00000104280	35.8954	69.6488	-0.953955	0.0197658	0.999812	bnip1b
ENSDARG00000071216	8.89596	1.12065	3.06336	0.0197918	0.999812	si_ch211-133n4.9
ENSDARG00000035823	123.491	203.219	-0.714172	0.0199393	0.999812	zmym4
ENSDARG00000101585	111.905	42.2103	1.40305	0.0200246	0.999812	tecra
ENSDARG00000076110	0.765632	10.9052	-3.69632	0.0200953	0.999812	nwd1
ENSDARG00000062361	145.171	252.773	-0.804182	0.0201429	0.999812	paxbp1
ENSDARG00000067794	15.6459	2.64234	2.46227	0.0202032	0.999812	cabz01076234.2
ENSDARG00000004105	26.4775	66.7469	-1.32157	0.0202384	0.999812	tie1
ENSDARG00000079884	21.7685	48.8727	-1.16162	0.0204156	0.999812	trim107
ENSDARG00000038500	10.7879	30.1204	-1.47053	0.0204466	0.999812	cep41
ENSDARG00000011973	108.64	57.4324	0.917094	0.0204486	0.999812	slc35d1a
ENSDARG00000076858	6.21712	28.2739	-2.17721	0.0206383	0.999812	ENSDARG00000076858
ENSDARG00000104823	469.598	225.455	1.05297	0.0206588	0.999812	znf648
ENSDARG00000092887	0	5.93757	-5.13234	0.0207609	1	si_dkeyp-46h3.3
ENSDARG00000094710	6.68559	25.6114	-1.89863	0.0208325	0.999812	si_dkey-79i2.4
ENSDARG00000101106	36.8941	70.3175	-0.921723	0.0210085	0.999812	si_ch73-109d9.3
ENSDARG00000101577	35.1758	84.2015	-1.2521	0.0210111	0.999812	si_ch211-172l8.4
ENSDARG00000093317	1.92038	15.5721	-3.0246	0.0212079	0.999812	si_ch211-209j10.6
ENSDARG00000092007	14.2217	2.29446	2.50483	0.0212185	0.999812	CR381686.2
ENSDARG00000091996	1538.99	656.664	1.22854	0.0214375	0.999812	tcnbb
ENSDARG00000023188	63.4573	121.617	-0.931498	0.0214901	0.999812	lcp1
ENSDARG00000092908	30.4016	10.2552	1.54333	0.0215427	0.999812	si_dkey-201l21.2
ENSDARG00000053010	85.3665	28.8425	1.55868	0.0215848	0.999812	lpcat2
ENSDARG00000043242	102.037	179.612	-0.812175	0.0215899	0.999812	si_dkey-222f2.1
ENSDARG00000069583	410.954	153.477	1.42635	0.0216181	0.999812	zgc_114181
ENSDARG00000039730	36.4574	108.354	-1.57349	0.0216261	0.999812	zgc_112160
ENSDARG00000025386	0.837934	10.1009	-3.51024	0.0216763	0.999812	lsm14b
ENSDARG00000097826	298.658	182.639	0.712656	0.0225385	0.999812	si_dkey-239b22.2
ENSDARG00000112702	99.4719	307.001	-1.62792	0.022576	0.999812	BX537263.3
ENSDARG00000058476	140.023	355.517	-1.33978	0.0226186	0.999812	stc1l
ENSDARG00000092788	2.24789	17.165	-2.93909	0.0228948	0.999812	si_dkey-21e2.15
ENSDARG00000061120	1618.45	2694	-0.735578	0.0230122	0.999812	slc43a2b
ENSDARG00000091013	61.8414	17.6679	1.7975	0.0230356	0.999812	si_dkey-84h14.2
ENSDARG00000063026	41.1554	15.2737	1.38502	0.0230741	0.999812	mlc1
ENSDARG00000023217	84.6628	26.662	1.64852	0.023246	0.999812	crema
ENSDARG00000079585	22.6029	4.90528	2.11075	0.023279	0.999812	pkn3
ENSDARG00000036628	11.1137	33.5901	-1.58625	0.0233793	0.999812	cd74b
ENSDARG00000074255	1056.2	636.073	0.732208	0.0234033	0.999812	micu3b
ENSDARG00000100747	12.3353	2.57636	2.20418	0.0234117	0.999812	ENSDARG00000100747
ENSDARG00000020581	67.7153	136.706	-1.01512	0.0234573	0.999812	otofb
ENSDARG00000102748	3.14918	20.2175	-2.67523	0.0235603	0.999812	CABZ01074745.1
ENSDARG00000116713	20.4002	4.08229	2.23348	0.0237068	0.999812	si_ch73-265d7.2
ENSDARG00000091085	6.25288	0.284837	4.01565	0.0238878	1	lepa
ENSDARG00000056193	35.2326	81.4895	-1.1974	0.0242008	0.999812	nme7
ENSDARG00000098538	71.101	163.829	-1.19386	0.0242271	0.999812	CABZ01112049.1
ENSDARG00000054588	202.738	413.22	-1.02401	0.0242357	0.999812	cox6a2
ENSDARG00000053709	13.8351	37.1742	-1.40621	0.0244906	0.999812	si_ch73-89b15.3
ENSDARG00000093406	99.4493	376.009	-1.91591	0.0247406	0.999812	ENSDARG00000093406
ENSDARG00000092691	4.66002	0	4.55481	0.0248096	1	CU682811.2
ENSDARG00000098740	2.06674	10.7274	-2.37971	0.0248639	0.999812	CABZ01046427.2
ENSDARG00000068760	443.008	1073.91	-1.27608	0.0249438	0.999812	tnks1bp1
ENSDARG00000052164	15.1642	37.0885	-1.30393	0.0249567	0.999812	znf507
ENSDARG00000077907	5.11602	21.9984	-2.0821	0.0249731	0.999812	si_dkey-183p4.10
ENSDARG00000115588	6.24747	0.300598	4.02779	0.0253174	1	si_dkeyp-82b4.3
ENSDARG00000104947	0.582723	10.2724	-4.09813	0.0254803	0.999812	si_ch211-194m7.8
ENSDARG00000007077	298.136	172.47	0.783168	0.025514	0.999812	ankrd50l
ENSDARG00000002644	120.288	260.779	-1.11105	0.025593	0.999812	rgs5a
ENSDARG00000055705	456.713	281.049	0.699824	0.025624	0.999812	f5
ENSDARG00000032246	2.12116	11.3564	-2.39365	0.0256401	0.999812	tmtopsb
ENSDARG00000006588	3045.43	1760.87	0.790211	0.0257595	0.999812	zgc_111983
ENSDARG00000079914	23.3108	6.97721	1.76926	0.0258383	0.999812	stoml3a
ENSDARG00000091445	0	7.25837	-5.43358	0.0259374	1	pimr27
ENSDARG00000056765	1675.55	4019.46	-1.26201	0.0262677	0.999812	ela2l
ENSDARG00000045003	43.8153	104.469	-1.24555	0.0265221	0.999812	plvapb
ENSDARG00000099774	303.947	171.701	0.821888	0.0265497	0.999812	cyb5b
ENSDARG00000054833	646.286	431.351	0.584035	0.0265875	0.999812	nucb1
ENSDARG00000090352	537.501	239.982	1.16587	0.0268561	0.999812	CR855311.1
ENSDARG00000044942	46.7351	11.7102	2.02504	0.0269697	0.999812	mrpl45
ENSDARG00000096365	96.4527	52.6653	0.889183	0.0271185	0.999812	si_ch211-195m9.3
ENSDARG00000073978	490.825	300.999	0.707048	0.0271329	0.999812	crabp2a
ENSDARG00000078841	11.9069	2.02538	2.4191	0.0273437	0.999812	si_ch211-195b13.6
ENSDARG00000018854	156.5	248.712	-0.667509	0.027423	0.999812	scaf4b
ENSDARG00000117393	68.3412	19.551	1.78026	0.0275646	0.999812	CABZ01064941.1
ENSDARG00000104315	81.5581	141.082	-0.787855	0.027622	0.999812	fhl3b
ENSDARG00000002546	15.929	39.6117	-1.32167	0.0276573	0.999812	rundc3ab
ENSDARG00000062954	399.771	608.4	-0.606852	0.027695	0.999812	clk2a
ENSDARG00000044512	15.3506	3.19625	2.15258	0.0277118	0.999812	ca4c
ENSDARG00000041976	0.255211	5.28689	-4.02028	0.0279478	1	il17a/f3
ENSDARG00000021184	567.995	310.839	0.872364	0.0282271	0.999812	rbfox1l
ENSDARG00000073900	39.7922	15.0098	1.40067	0.028231	0.999812	inka2
ENSDARG00000036501	29.5302	62.4547	-1.06714	0.028294	0.999812	rab39bb
ENSDARG00000094881	4.17897	14.5871	-1.78875	0.0283574	0.999812	si_ch211-197h24.8
ENSDARG00000092858	130.821	64.4181	1.01883	0.0284162	0.999812	si_ch1073-126c3.2
ENSDARG00000007329	2.63159	13.1996	-2.28062	0.0284607	0.999812	tbx16
ENSDARG00000099775	10.4433	53.448	-2.36403	0.0286546	0.999812	CABZ01074307.1
ENSDARG00000041699	35.2859	73.5067	-1.05003	0.0288385	0.999812	piwil1
ENSDARG00000089767	138.053	72.7806	0.931738	0.0290594	0.999812	rnf130
ENSDARG00000013685	29.4159	9.41057	1.6671	0.0291426	0.999812	vsig8b
ENSDARG00000043666	108.149	55.6156	0.951405	0.0292092	0.999812	abt1
ENSDARG00000094518	10.4515	34.3464	-1.69439	0.0293295	0.999812	si_ch211-125e6.8
ENSDARG00000045864	61.4866	25.3625	1.26922	0.0293835	0.999812	lmod2b
ENSDARG00000035198	68.6904	32.9222	1.05285	0.0294374	0.999812	gcnt4a
ENSDARG00000070140	46.4897	82.767	-0.835467	0.0294889	0.999812	ENSDARG00000070140
ENSDARG00000044441	57.8282	103.966	-0.849759	0.0299229	0.999812	ENSDARG00000044441
ENSDARG00000116052	38.2459	16.497	1.19749	0.0299611	0.999812	il4r.2
ENSDARG00000004889	37.9342	89.3912	-1.23904	0.0303211	0.999812	aga
ENSDARG00000077084	251.857	145.535	0.789034	0.0303628	0.999812	col28a1a
ENSDARG00000086647	46.4197	19.3208	1.26285	0.0305125	0.999812	chrng
ENSDARG00000110143	2.36743	12.1449	-2.32164	0.0305389	0.999812	BX324164.5
ENSDARG00000101565	1.41172	13.0864	-3.16641	0.0306889	0.999812	CU468917.1
ENSDARG00000075015	419.281	254.169	0.725486	0.0307617	0.999812	soul5
ENSDARG00000074842	52.8888	96.3982	-0.86991	0.0307653	0.999812	snx8a
ENSDARG00000036670	40.8579	74.8587	-0.870447	0.030783	0.999812	aplnrb
ENSDARG00000054373	0.327512	5.03651	-3.96083	0.0308755	1	b3gnt3.2
ENSDARG00000099419	6.42509	44.0045	-2.78287	0.0310015	0.999812	CABZ01025780.1
ENSDARG00000037383	0	6.72316	-5.32195	0.0310948	1	pax5
ENSDARG00000078052	8.48465	0.854512	3.14171	0.0311373	0.999812	emilin3a
ENSDARG00000105621	0.318573	5.25242	-3.99756	0.0311464	1	BX571811.1
ENSDARG00000052437	0.327512	8.86401	-4.75786	0.031276	0.999812	mia
ENSDARG00000079957	1.33942	9.7823	-2.77962	0.0314188	0.999812	eloal
ENSDARG00000093170	8.33927	23.6062	-1.51151	0.0314533	0.999812	mef2b
ENSDARG00000058444	72.0231	191.889	-1.40644	0.0315507	0.999812	snx6
ENSDARG00000075245	111.444	178.052	-0.674555	0.0315686	0.999812	wdr11
ENSDARG00000022560	89.4503	154.31	-0.784115	0.0317671	0.999812	clcnk
ENSDARG00000079783	423.856	221.928	0.935088	0.031936	0.999812	isg20
ENSDARG00000094760	249.614	142.585	0.814235	0.03197	0.999812	si_dkey-125i10.3
ENSDARG00000086573	0.901295	7.67811	-3.05124	0.0320137	1	omga
ENSDARG00000016706	401.742	232.139	0.788004	0.0321001	0.999812	atic
ENSDARG00000073696	91.1554	44.0983	1.05742	0.0321223	0.999812	frmd8
ENSDARG00000075436	42.6544	79.8139	-0.916379	0.0321307	0.999812	sytl2b
ENSDARG00000043126	13.5756	31.9537	-1.21857	0.0322966	0.999812	blf
ENSDARG00000096712	116.045	225.893	-0.961242	0.0324637	0.999812	si_dkey-193p11.2
ENSDARG00000095820	2.06674	15.7034	-2.89068	0.0326212	0.999812	BX649485.4
ENSDARG00000092204	58.5307	18.9092	1.6511	0.0328391	0.999812	ms4a17a.5
ENSDARG00000020086	170.581	69.195	1.28854	0.0329246	0.999812	nuak1a
ENSDARG00000018491	849.38	482.151	0.817566	0.032943	0.999812	pdia4
ENSDARG00000073820	66.5512	27.2127	1.29813	0.0330236	0.999812	zgc_174917
ENSDARG00000077706	0	4.39791	-4.7012	0.0330612	1	CR749163.1
ENSDARG00000070735	5.97085	0.284837	3.94924	0.0333299	1	rnd2
ENSDARG00000055253	80.8659	161.679	-0.991913	0.03344	0.999812	slc12a10.3
ENSDARG00000114258	49.2018	24.7584	0.977924	0.0334728	0.999812	si_dkey-30c15.13
ENSDARG00000074182	0	4.36639	-4.69101	0.0335675	1	prokr1a
ENSDARG00000092721	0.982536	8.21406	-3.13042	0.0335965	0.999812	si_ch211-67f24.7
ENSDARG00000067984	73.3037	121.683	-0.726998	0.0338529	0.999812	gas1b
ENSDARG00000033140	391.49	256.156	0.612942	0.0339525	0.999812	desi1a
ENSDARG00000094577	16.6782	4.03206	1.99517	0.0339612	0.999812	cdc42se2
ENSDARG00000117782	2.82343	28.6669	-3.31756	0.0341026	0.999812	LO017841.1
ENSDARG00000035256	6634.4	2993.13	1.14796	0.0341263	0.999812	eef2l2
ENSDARG00000027582	431.369	262.436	0.720195	0.0341323	0.999812	angptl7
ENSDARG00000115421	50.3554	113.934	-1.16431	0.0343281	0.999812	n6amt1
ENSDARG00000089838	27.7107	60.4303	-1.10403	0.0346071	0.999812	si_dkey-262k9.4
ENSDARG00000042826	18.1616	37.9349	-1.07694	0.0346182	0.999812	egr2b
ENSDARG00000042357	170.918	286.484	-0.740387	0.0349458	0.999812	cldnk
ENSDARG00000105626	4.68045	17.6847	-1.90356	0.0349905	0.999812	adad2
ENSDARG00000073824	14.1405	3.19625	2.03213	0.0350833	0.999812	ENSDARG00000073824
ENSDARG00000078942	34.0108	70.8138	-1.03953	0.0352904	0.999812	enox2
ENSDARG00000006288	23.0382	8.84678	1.37627	0.0353666	0.999812	prdm5
ENSDARG00000079387	14.0005	37.1207	-1.39076	0.0360647	0.999812	si_ch211-102c2.4
ENSDARG00000096403	73.8671	169.56	-1.20102	0.0361365	0.999812	CT027638.1
ENSDARG00000104637	90.2127	45.775	0.960079	0.0362132	0.999812	fam219b
ENSDARG00000024967	19.7974	4.6362	2.00041	0.0362203	0.999812	fancg
ENSDARG00000037324	28.8654	10.4374	1.41392	0.0362358	0.999812	klhl17
ENSDARG00000059079	407.447	266.95	0.61213	0.0364235	0.999812	vps25
ENSDARG00000101479	271.82	83.7833	1.70543	0.0364323	0.999812	BX908782.2
ENSDARG00000102062	12.4183	2.07266	2.47698	0.0364535	0.999812	si_dkeyp-82h4.3
ENSDARG00000101160	392.352	164.27	1.25726	0.0365521	0.999812	apoa4a
ENSDARG00000104408	12.2344	28.7897	-1.24033	0.0366623	0.999812	zgc_152774
ENSDARG00000077882	10.3602	0.901794	3.42161	0.0366969	0.999812	ccn5
ENSDARG00000105195	119.062	64.5955	0.873126	0.03681	0.999812	dnajc21
ENSDARG00000080823	1.21987	10.789	-3.11585	0.0372482	0.999812	BX276180.1
ENSDARG00000055713	37.1352	69.3314	-0.90954	0.0373094	0.999812	fmnl1a
ENSDARG00000086842	800.34	1509.96	-0.915398	0.0373358	0.999812	dap1b
ENSDARG00000069282	199.26	111.434	0.851557	0.0375724	0.999812	bbc3
ENSDARG00000060316	290.321	463.585	-0.674433	0.0375804	0.999812	cish
ENSDARG00000007371	29.8837	11.8982	1.31167	0.0376494	0.999812	slc26a3.1
ENSDARG00000101847	1.09314	8.0821	-2.81501	0.0376529	0.999812	BX088718.2
ENSDARG00000104170	0	6.17218	-5.19736	0.0378441	1	si_dkey-208k4.2
ENSDARG00000058561	60.1024	24.6616	1.26582	0.0378718	0.999812	fbxo30a
ENSDARG00000102018	15.9702	49.4995	-1.65192	0.0380898	0.999812	btr25
ENSDARG00000062008	27.3048	11.2281	1.2927	0.0380984	0.999812	hs2st1b
ENSDARG00000022615	73.421	36.3509	0.998052	0.0382458	0.999812	si_ch211-241e1.3
ENSDARG00000037870	32613.3	48972.9	-0.586502	0.0384123	0.999812	actb2
ENSDARG00000102512	32.4517	13.3924	1.28661	0.0387152	0.999812	kdm8
ENSDARG00000014201	80.0827	146.867	-0.866774	0.0388368	0.999812	otpa
ENSDARG00000040133	16.1646	4.07935	1.92159	0.0388924	0.999812	ackr4b
ENSDARG00000045038	11.3438	28.7673	-1.31975	0.0390785	0.999812	tekt3
ENSDARG00000099124	36.4531	13.3488	1.40231	0.039369	0.999812	f3a
ENSDARG00000014556	1664.75	3915.31	-1.23347	0.0393991	0.999812	serpinb1l3
ENSDARG00000075405	63.164	105.258	-0.740961	0.0396862	0.999812	adck5
ENSDARG00000104367	70.7275	35.7475	1.00778	0.0397271	0.999812	casp20
ENSDARG00000096721	31.4376	76.4105	-1.27636	0.0398157	0.999812	si_rp71-1c10.11
ENSDARG00000053527	34.5054	14.4163	1.22478	0.0398855	0.999812	snx24
ENSDARG00000058462	2886.53	4921.67	-0.769541	0.0399072	0.999812	zgc_158846
ENSDARG00000105462	0.837934	6.73965	-2.94026	0.040047	1	si_dkey-82k12.13
ENSDARG00000057287	121.17	190.706	-0.649341	0.0402187	0.999812	slc25a16
ENSDARG00000003229	1.23775	12.6607	-3.34228	0.0403648	0.999812	gdf9
ENSDARG00000102139	4.89911	15.8082	-1.671	0.0404623	0.999812	CABZ01081748.1
ENSDARG00000082734	0.327512	10.1691	-4.96442	0.0404915	0.999812	CR388189.3
ENSDARG00000038609	2.0578	9.52204	-2.19662	0.0405834	0.999812	mpz
ENSDARG00000037495	5.19087	15.9274	-1.61463	0.0406124	0.999812	rtn4rl2b
ENSDARG00000005593	41.8208	76.5685	-0.859729	0.0407262	0.999812	rxrga
ENSDARG00000094977	30.4236	64.8283	-1.08133	0.0407979	0.999812	si_ch211-156j22.4
ENSDARG00000040258	26.0606	10.3498	1.31668	0.0408732	0.999812	si_ch73-340m8.2
ENSDARG00000117735	6.45257	0	5.03817	0.0409798	1	CR926130.1
ENSDARG00000090557	154.696	66.325	1.23963	0.0410428	0.999812	ENSDARG00000090557
ENSDARG00000041301	3.08758	15.5879	-2.27729	0.0412359	0.999812	crybb3
ENSDARG00000104808	157.832	242.816	-0.620903	0.0414445	0.999812	jak2a
ENSDARG00000035715	1815.34	3019.45	-0.733458	0.0415685	0.999812	marcksl1b
ENSDARG00000057575	163.084	301.733	-0.892184	0.0416306	0.999812	pnp4a
ENSDARG00000086416	52.7435	126.217	-1.25297	0.0418554	0.999812	med11
ENSDARG00000058342	39.0671	68.6272	-0.806431	0.0422647	0.999812	grhl2a
ENSDARG00000007080	498.837	295.012	0.755267	0.0423505	0.999812	rhcgl1
ENSDARG00000069459	5.66043	0.300598	3.87202	0.0426133	1	si_dkey-6n21.13
ENSDARG00000041779	530.179	352.543	0.58823	0.0426611	0.999812	trdn
ENSDARG00000032242	142.396	70.3325	1.01005	0.0426753	0.999812	tnnt2c
ENSDARG00000117239	18.2428	6.02299	1.54362	0.0427691	0.999812	CR376741.2
ENSDARG00000059459	19.5554	7.40977	1.38269	0.0427813	0.999812	ENSDARG00000059459
ENSDARG00000104129	93.7826	49.3045	0.907752	0.0429438	0.999812	si_dkey-23n7.10
ENSDARG00000046053	38.4905	18.5668	1.03649	0.0430059	0.999812	slc27a6
ENSDARG00000115830	7.95557	0.854512	3.05416	0.0430537	1	BX465228.2
ENSDARG00000044251	126.453	56.9214	1.16206	0.0432184	0.999812	rasgef1bb
ENSDARG00000011929	132.726	230.935	-0.795727	0.0432333	0.999812	plp1b
ENSDARG00000017703	62.8343	24.2221	1.35018	0.0432404	0.999812	paqr3a
ENSDARG00000018569	381.943	250.635	0.605336	0.0434092	0.999812	tnfrsf1a
ENSDARG00000004497	187.595	114.886	0.710341	0.0434191	0.999812	tspan33a
ENSDARG00000074776	86.753	38.1009	1.17171	0.043422	0.999812	tmem154
ENSDARG00000097938	95.652	188.914	-0.976995	0.0434713	0.999812	asb5a
ENSDARG00000094249	39.925	13.0324	1.58036	0.0437256	0.999812	wu_fc17b08
ENSDARG00000032131	10.1294	31.3488	-1.62808	0.0437673	0.999812	drd3
ENSDARG00000041848	378.058	226.209	0.739755	0.043833	0.999812	rh50
ENSDARG00000089149	3.86933	12.6967	-1.70827	0.0438426	0.999812	gpx2
ENSDARG00000099491	231.304	150.141	0.630576	0.0440749	0.999812	tmem176l.1
ENSDARG00000117185	5.32398	0.300598	3.78338	0.0441308	1	si_ch211-255f4.11
ENSDARG00000076773	43.8989	14.5541	1.55257	0.044473	0.999812	lrrc58a
ENSDARG00000070166	0	5.3866	-4.99969	0.044504	1	zgc_153499
ENSDARG00000058336	0	5.3866	-4.99969	0.044504	1	slc25a22b
ENSDARG00000104448	21.5366	52.7823	-1.28185	0.0445283	0.999812	zgc_77287
ENSDARG00000096317	0	4.33193	-4.67277	0.0445927	1	CU571254.1
ENSDARG00000051823	13.6658	3.77875	1.79138	0.0446104	0.999812	hyal4
ENSDARG00000112043	4.82505	0.300598	3.64631	0.0448351	1	znf1091
ENSDARG00000012789	50.2036	25.2929	1.01102	0.044881	0.999812	plek2
ENSDARG00000094055	4.30745	21.1087	-2.25131	0.0448865	0.999812	si_dkey-88l16.3
ENSDARG00000100513	2239.89	1010.7	1.14951	0.044975	0.999812	rps27l
ENSDARG00000082738	0.910235	7.96589	-3.11833	0.0450371	1	dre-let-7i
ENSDARG00000008010	0	4.9203	-4.88064	0.0451013	1	zgc_194189
ENSDARG00000090697	1852.93	3272.34	-0.820046	0.0451155	0.999812	eif3ea
ENSDARG00000011862	2.56822	10.8714	-2.02725	0.0451478	0.999812	inaa
ENSDARG00000098344	565.708	394.928	0.519882	0.0453705	0.999812	rab18b
ENSDARG00000109626	125.796	50.6452	1.30542	0.0453797	0.999812	si_ch211-226h7.3
ENSDARG00000008030	848.229	1330.98	-0.649939	0.045438	0.999812	myl9b
ENSDARG00000091128	11.1849	1.78783	2.54917	0.0455336	0.999812	lrrc75bb
ENSDARG00000053979	332.191	224.342	0.56278	0.0455528	0.999812	chmp2a
ENSDARG00000079443	152.125	318.572	-1.06165	0.0455918	0.999812	vipb
ENSDARG00000041917	4.14066	0	4.38225	0.0457878	1	ccl38a.4
ENSDARG00000062101	5.32477	0.284837	3.78415	0.0458696	1	iffo2a
ENSDARG00000095396	3.32315	12.9126	-1.94958	0.0460393	0.999812	CU468730.1
ENSDARG00000074216	271.218	156.231	0.792531	0.0462971	0.999812	wu_fc38h03
ENSDARG00000037943	56.5338	19.8201	1.48228	0.0463507	0.999812	cpt1cb
ENSDARG00000093338	0	3.42793	-4.3803	0.0463511	1	BX088709.1
ENSDARG00000061226	230.543	420.509	-0.862656	0.046536	0.999812	timp2a
ENSDARG00000100240	3.21431	11.9763	-1.8565	0.0465785	0.999812	CT737123.1
ENSDARG00000105134	42.7676	20.4986	1.07092	0.0466726	0.999812	zdhhc24
ENSDARG00000099023	25.978	10.2365	1.33197	0.0471651	0.999812	CABZ01034698.1
ENSDARG00000070512	61.7973	31.1689	0.986214	0.0471696	0.999812	cnpy3
ENSDARG00000003599	27188.5	51330.9	-0.916806	0.0471959	0.999812	rpl3
ENSDARG00000098669	2.0578	9.1375	-2.17093	0.0472088	0.999812	exd1
ENSDARG00000089382	604.998	1601.23	-1.40442	0.0472237	0.999812	zgc_158463
ENSDARG00000005972	133.786	77.2936	0.797788	0.0474325	0.999812	ric8b
ENSDARG00000114885	82.7498	181.454	-1.13662	0.0474706	0.999812	pxmp4
ENSDARG00000099970	7813.59	16504.6	-1.07871	0.0474828	0.999812	CR383676.2
ENSDARG00000044528	2320.67	1386.91	0.741569	0.0474961	0.999812	slc15a1b
ENSDARG00000054433	239.599	132.908	0.852653	0.047505	0.999812	yipf6
ENSDARG00000037588	1.5295	9.73208	-2.65645	0.0475052	0.999812	bhlhe23
ENSDARG00000060319	34.9051	9.72587	1.80851	0.0475107	0.999812	scn4bb
ENSDARG00000051762	235.72	130.089	0.858135	0.0475144	0.999812	CABZ01080568.1
ENSDARG00000026611	377.367	213.068	0.825115	0.0476183	0.999812	socs3b
ENSDARG00000104244	251.809	137.072	0.879506	0.0477438	0.999812	twsg1a
ENSDARG00000037961	29.2152	12.0236	1.32868	0.0479075	0.999812	rcn3
ENSDARG00000004378	81.269	131.871	-0.697695	0.0482453	0.999812	yrk
ENSDARG00000033950	290.444	444.671	-0.612774	0.0482907	0.999812	lamb2l
ENSDARG00000021846	13.804	38.2465	-1.44621	0.0483035	0.999812	hid1a
ENSDARG00000093477	7.40221	1.42125	2.40652	0.0483611	1	zgc_123299
ENSDARG00000038569	12.0737	30.307	-1.29791	0.0483977	0.999812	fzd8b
ENSDARG00000089066	118.806	198.113	-0.732922	0.0484482	0.999812	nhsl2
ENSDARG00000041802	54.3344	27.79	0.962444	0.048489	0.999812	rnf141
ENSDARG00000074457	9.14607	27.7867	-1.60224	0.0486214	0.999812	si_dkey-96f10.1
ENSDARG00000087262	29.5191	10.1705	1.54876	0.0486481	0.999812	zgc_63568
ENSDARG00000045676	506.723	321.325	0.657661	0.0486628	0.999812	calua
ENSDARG00000052494	45.3945	82.2183	-0.85353	0.0487028	0.999812	pcdh18b
ENSDARG00000018961	3406.86	5478.95	-0.685175	0.048714	0.999812	gtpbp4
ENSDARG00000100311	86.605	46.1775	0.906493	0.0488511	0.999812	si_dkey-165e24.1
ENSDARG00000040497	4.99184	0.300598	3.7083	0.0491414	1	BX004816.1
ENSDARG00000076557	39.2711	17.8681	1.1338	0.0492644	0.999812	bicc2
ENSDARG00000096304	31.963	67.7331	-1.06969	0.0493999	0.999812	btr31
ENSDARG00000109164	11.4133	2.76075	2.14548	0.0494658	0.999812	CABZ01045617.1
ENSDARG00000101624	505.82	777.035	-0.618042	0.0495294	0.999812	lmnb2
ENSDARG00000003519	351.499	225.921	0.635734	0.0496603	0.999812	aprt
ENSDARG00000058039	32.2733	63.4224	-0.960188	0.0497695	0.999812	bhlhe22
ENSDARG00000017931	1.31005	9.61146	-2.93718	0.0498617	0.999812	ints6l

## Sheet: LarvaeIn_MUTvsIn_WT_deg_all
gene_id	In_MUT	In_WT	log2FoldChange	pvalue	padj	gene_name
ENSDARG00000096603	207.674	10.9964	4.23234	4.79128374827902e-27	8.68851394912918e-23	bmb
ENSDARG00000097929	331.975	8.10537	5.37702	7.35805835589632e-23	6.67155151129119e-19	BX005392.3
ENSDARG00000037804	356.228	62.5912	2.50459	4.12353848395627e-14	2.49254156226877e-10	phlda3
ENSDARG00000045548	317.114	55.7402	2.50965	1.3060391524082e-11	5.86490952806394e-08	lepb
ENSDARG00000079296	845.586	173.841	2.28225	1.6171031013742e-11	5.86490952806394e-08	gcga
ENSDARG00000077169	1115.21	147.332	2.91837	3.73501916408386e-11	1.12884729202494e-07	si_ch211-153b23.4
ENSDARG00000090352	1949.88	576.501	1.75727	4.72384698534123e-11	1.19537135845819e-07	CR855311.1
ENSDARG00000042816	4917.99	876.658	2.48772	5.65627415679634e-11	1.19537135845819e-07	mmp9
ENSDARG00000035559	1414.01	449.642	1.65216	5.93269120222991e-11	1.19537135845819e-07	tp53
ENSDARG00000114451	1944.11	198.831	3.2886	2.25377233957915e-10	4.08699076059283e-07	mmp13a
ENSDARG00000103775	2408.16	940.444	1.35627	4.67424230715633e-10	7.70570090890663e-07	thbs1a
ENSDARG00000098700	377.475	37.0382	3.34388	6.31504496513973e-10	9.54308544982033e-07	il1b
ENSDARG00000093124	641.365	93.1917	2.78297	2.70021327716299e-09	3.76658981292874e-06	scpp8
ENSDARG00000073900	228.792	34.5067	2.72463	5.89981987187554e-09	7.64195239689936e-06	inka2
ENSDARG00000062688	523.556	1357.77	-1.37333	9.15709208067456e-09	1.10703138527302e-05	gpnmb
ENSDARG00000090401	170.856	46.2202	1.88305	2.13333949766269e-08	2.41787365316345e-05	CABZ01020840.1
ENSDARG00000100513	2836.72	783.563	1.85589	3.18219269207008e-08	3.25580181751323e-05	rps27l
ENSDARG00000027345	334.91	78.2563	2.10111	3.23174328417548e-08	3.25580181751323e-05	mpzl2b
ENSDARG00000108525	53.6571	0.893289	5.80835	3.91130541426274e-08	3.62532304610298e-05	CR749167.2
ENSDARG00000075045	435.292	56.38	2.94685	3.99837106661848e-08	3.62532304610298e-05	cxcl18b
ENSDARG00000076839	212.813	28.6963	2.88276	5.33210552184743e-08	4.60440007300864e-05	ftr86
ENSDARG00000023526	119.084	15.6784	2.91008	5.63568015096704e-08	4.64533744807438e-05	ggt1a
ENSDARG00000070061	467.919	121.206	1.94766	7.81254921350447e-08	6.14658770966545e-05	gfer
ENSDARG00000015355	1340.65	186.771	2.8432	8.13489053887564e-08	6.14658770966545e-05	fosl1a
ENSDARG00000002956	14.1415	93.8748	-2.70652	8.68529196055764e-08	6.29996337651009e-05	si_dkey-32n7.4
ENSDARG00000090524	57.444	5.26316	3.46338	1.25862017047562e-07	8.77839160438649e-05	f2rl2
ENSDARG00000017676	4329.9	1726.15	1.32658	1.80788962224395e-07	0.000121423	mmp2
ENSDARG00000104919	1269.76	170.107	2.89955	3.50183854417389e-07	0.000226794	si_ch211-153b23.3
ENSDARG00000058206	4243.07	819.338	2.37255	3.71846176627266e-07	0.000232519	si_ch211-153b23.5
ENSDARG00000020008	1185.14	230.951	2.36083	4.13827513030472e-07	0.000250145	vcp
ENSDARG00000093019	220.476	48.7646	2.17493	4.30100128929804e-07	0.000251595	si_dkey-83k24.5
ENSDARG00000077407	1137.72	382.379	1.57293	4.79856995250343e-07	0.000271929	si_dkey-184p18.2
ENSDARG00000004177	85.337	7.40976	3.54728	5.72654656781125e-07	0.000314682	fam169ab
ENSDARG00000114454	60.7851	8.39914	2.84542	6.33845752021827e-07	0.00032353	CR762483.1
ENSDARG00000094910	38.8324	0.297763	6.79243	6.39833702322006e-07	0.00032353	si_dkey-22i16.7
ENSDARG00000015263	605.835	170.847	1.82539	6.42278606020985e-07	0.00032353	adma
ENSDARG00000067889	81.8346	4.31263	4.29604	6.76442686450839e-07	0.00033153	gltpd2
ENSDARG00000060927	187.45	65.9752	1.50372	8.59490820916464e-07	0.000410158	si_ch211-136a13.1
ENSDARG00000104992	410.061	110.48	1.89174	1.42569990703928e-06	0.000662914	epgn
ENSDARG00000102299	250.347	98.2353	1.35071	1.63963590404043e-06	0.000743329	cxcl8b.1
ENSDARG00000045835	459.478	1492.33	-1.69883	1.86520807095363e-06	0.000824968	si_dkey-14d8.6
ENSDARG00000094584	34.0607	1.02774	5.097	2.09286153849004e-06	0.000898237	BX470240.1
ENSDARG00000009443	878.819	3017.84	-1.77955	2.12993126495932e-06	0.000898237	zgc_92137
ENSDARG00000004539	1156.74	361.771	1.67633	2.46445294351376e-06	0.00101569	ptgs2a
ENSDARG00000062788	1730.8	296.581	2.54446	3.37750321702028e-06	0.00136106	irg1l
ENSDARG00000093303	1437.87	574.055	1.32502	3.63479657353706e-06	0.00140136	ifitm1
ENSDARG00000075261	3198.18	782.848	2.0305	3.68705567895782e-06	0.00140136	timp2b
ENSDARG00000075121	1321.81	600.38	1.13811	3.75902191403468e-06	0.00140136	hbegfa
ENSDARG00000025670	663.697	221.923	1.58094	3.7866358187827e-06	0.00140136	fstl3
ENSDARG00000091792	27.6281	110.064	-1.9826	4.34953762248942e-06	0.00156216	akap12a
ENSDARG00000057644	447.171	157.717	1.505	4.39341131161819e-06	0.00156216	adam8b
ENSDARG00000033443	646.738	163.291	1.98458	4.58940632395116e-06	0.00160047	mdm2
ENSDARG00000056795	988.367	264.549	1.90125	5.05811437326939e-06	0.00173064	serpine1
ENSDARG00000100339	170.867	52.4274	1.70865	5.47122841929191e-06	0.00183732	arf4b
ENSDARG00000055252	329.068	144.441	1.18719	5.773062076068e-06	0.00189701	snap23.2
ENSDARG00000071235	226.35	78.2338	1.5295	5.86897905625298e-06	0.00189701	si_ch211-117c9.5
ENSDARG00000010276	692.386	171.549	2.01354	5.96281859585444e-06	0.00189701	ptgs2b
ENSDARG00000007344	1959.42	679.717	1.52732	6.90466421424449e-06	0.00215878	tcap
ENSDARG00000087844	76.0696	17.0373	2.15323	7.51051316777195e-06	0.0023084	plekhn1
ENSDARG00000051890	62.8397	1.23885	5.61948	7.99239973240411e-06	0.00241557	hp
ENSDARG00000021547	115.494	38.555	1.58471	8.68006609478883e-06	0.0025804	vrk2
ENSDARG00000002369	1980.45	562.641	1.81631	9.16586699192535e-06	0.00268087	ENSDARG00000002369
ENSDARG00000076554	361.393	146.709	1.30296	9.74910174841643e-06	0.00280619	cdkn1a
ENSDARG00000020009	143.236	39.0903	1.86868	1.03119584296545e-05	0.00292183	bmp2k
ENSDARG00000026611	1705.96	676.592	1.33377	1.14913412801195e-05	0.00320591	socs3b
ENSDARG00000045834	33.6218	173.089	-2.35812	1.33186698202912e-05	0.00365941	si_dkey-14d8.7
ENSDARG00000002298	158.734	55.1082	1.52262	1.36376138996653e-05	0.00369111	ankrd22
ENSDARG00000037281	3006.18	946.416	1.6672	1.41950029915624e-05	0.00378547	fgg
ENSDARG00000100789	92.4365	259.24	-1.47851	1.56522852488308e-05	0.0041136	plgrkt
ENSDARG00000109164	35.1716	3.02047	3.55191	1.59045717053074e-05	0.00412019	CABZ01045617.1
ENSDARG00000052578	3044.57	5397.89	-0.826255	2.0356366174918e-05	0.00519919	c6ast4
ENSDARG00000094508	27.6242	0.662751	5.40624	2.45818395655095e-05	0.00619121	CR925709.2
ENSDARG00000077021	26.9137	1.62327	4.05715	2.65959821786611e-05	0.00660673	calhm1
ENSDARG00000056248	2599.53	7113.13	-1.45219	2.70371790544603e-05	0.00662557	si_dkey-183i3.5
ENSDARG00000012789	188.427	44.3618	2.07907	2.7956438296477e-05	0.00675949	plek2
ENSDARG00000087832	131.062	53.5856	1.29004	3.04097945495888e-05	0.00723942	bcl3
ENSDARG00000097804	55.8165	150.272	-1.42559	3.07397689071406e-05	0.00723942	lypc
ENSDARG00000096365	228.852	96.4601	1.24624	3.41108145162999e-05	0.00793033	si_ch211-195m9.3
ENSDARG00000099374	321.981	87.5091	1.87876	3.53132218139086e-05	0.00810595	sp9
ENSDARG00000099749	871.38	462.717	0.913519	3.63641660319202e-05	0.00824285	ube2d2l
ENSDARG00000105443	252.514	54.3321	2.21594	3.722358305224e-05	0.00833349	si_ch211-63p21.8
ENSDARG00000101051	550.784	1260.85	-1.19315	3.93106782771649e-05	0.00869341	ctsbb
ENSDARG00000117393	375.706	123.128	1.60857	4.84412019947927e-05	0.0104781	CABZ01064941.1
ENSDARG00000070578	66.1074	11.5869	2.51241	4.85363057599422e-05	0.0104781	edn2
ENSDARG00000095908	4781.97	1625.78	1.55638	5.09592339013752e-05	0.0108717	sat1a.2
ENSDARG00000068947	3.64947	54.0221	-3.85984	5.21612063517838e-05	0.0109987	si_ch211-264e16.1
ENSDARG00000058160	310.248	77.9712	1.98951	5.29745718975945e-05	0.0110418	tnfaip2b
ENSDARG00000104716	214.474	72.2416	1.56929	5.49274806821646e-05	0.0113188	zgc_91849
ENSDARG00000075718	758.52	343.54	1.14394	5.86147743722573e-05	0.0119429	rpz5
ENSDARG00000102175	525.756	208.444	1.3357	6.09960650732137e-05	0.01229	hamp
ENSDARG00000073820	301.441	58.2039	2.37218	6.20451676102596e-05	0.0123432	zgc_174917
ENSDARG00000070780	23.0443	0.321664	6.02366	6.26211433945561e-05	0.0123432	rln3a
ENSDARG00000060345	93.4146	259.133	-1.47382	6.34294228565221e-05	0.0123455	apoda.1
ENSDARG00000039863	702.524	285.144	1.3008	6.46036438857292e-05	0.0123455	lifrb
ENSDARG00000074613	3.78133	35.1845	-3.2059	6.46754323308976e-05	0.0123455	si_ch211-240l19.6
ENSDARG00000105367	36.5184	2.94877	3.64148	7.0442501380218e-05	0.0132317	si_dkey-88n24.11
ENSDARG00000093313	3272.22	615.893	2.40986	7.07773766874845e-05	0.0132317	ubb
ENSDARG00000025254	4121.47	1921.83	1.10071	7.31240847670289e-05	0.0135309	s100a10b
ENSDARG00000100698	219.191	73.6836	1.57299	9.27112646111166e-05	0.0169821	eva1bb
ENSDARG00000021172	268.18	752.696	-1.48814	9.92595339207563e-05	0.0178772	cyp2ad2
ENSDARG00000007823	884.258	323.993	1.44762	9.97932533601209e-05	0.0178772	atf3
ENSDARG00000051912	983.213	182.389	2.42959	0.000101194	0.0178772	hpxb
ENSDARG00000070371	9.25369	40.9794	-2.13742	0.000101541	0.0178772	kat7a
ENSDARG00000102160	57.1484	9.44975	2.58666	0.00010369	0.0179913	si_dkeyp-61b2.1
ENSDARG00000098256	50.9263	8.9364	2.49727	0.000104292	0.0179913	si_ch73-329n5.6
ENSDARG00000026322	224.789	94.7164	1.24922	0.000105166	0.0179913	dhrs13a.1
ENSDARG00000012829	430.486	1105.68	-1.36031	0.000109683	0.0185418	asah2
ENSDARG00000101557	276.026	626.011	-1.18106	0.000110429	0.0185418	scarb1
ENSDARG00000038025	1860.78	824.342	1.17447	0.000115025	0.0191363	cbx7a
ENSDARG00000103032	435.951	223.81	0.96226	0.00011752	0.0193737	rap2b
ENSDARG00000095252	17.9887	0.364988	5.68493	0.000120867	0.0197459	si_dkey-40h20.1
ENSDARG00000092285	38.1718	4.36539	3.1377	0.000126757	0.0205234	cenpv
ENSDARG00000069453	229.725	77.3673	1.5708	0.000129199	0.0207336	zgc_113314
ENSDARG00000086337	79.2173	21.5132	1.89214	0.000139959	0.0222632	si_dkey-102g19.3
ENSDARG00000010752	683.801	311.079	1.13637	0.000142809	0.0223835	acsl4b
ENSDARG00000053973	5572.31	10996.3	-0.980587	0.000143183	0.0223835	fetub
ENSDARG00000087574	101.77	37.3211	1.44424	0.000159809	0.0247168	nox1
ENSDARG00000104244	394.858	198.279	0.992505	0.000160835	0.0247168	twsg1a
ENSDARG00000088959	25.2168	122.926	-2.29187	0.000165406	0.0252057	pdxka
ENSDARG00000062970	390.881	165.083	1.24495	0.000169347	0.0255025	niban2a
ENSDARG00000067752	55.6667	7.05972	2.98975	0.000170208	0.0255025	pigl
ENSDARG00000037859	40.896	6.87644	2.55532	0.000171573	0.0255025	il11a
ENSDARG00000101441	878.689	396.209	1.14868	0.000179128	0.026409	lima1a
ENSDARG00000038424	2722.66	1081.28	1.33242	0.000188761	0.0276047	c4b
ENSDARG00000013749	550.625	1061.65	-0.947075	0.000193121	0.0277955	slc25a55b
ENSDARG00000037262	42.4567	9.84911	2.09597	0.000193131	0.0277955	cdkn2a/b
ENSDARG00000097902	344.293	133.975	1.36202	0.000216824	0.0309598	si_ch73-204p21.2
ENSDARG00000061948	711.894	272.821	1.38297	0.000243237	0.0344598	amotl2b
ENSDARG00000069293	47.45	145.256	-1.61078	0.000254066	0.0357151	ahsg2
ENSDARG00000019949	475.65	149.938	1.6658	0.000257598	0.0359329	serpinh1b
ENSDARG00000055186	49.2958	158.303	-1.67483	0.000261198	0.036157	ccr9a
ENSDARG00000087087	52.2381	16.1111	1.69875	0.000284075	0.0387744	col28a1b
ENSDARG00000003961	635.982	342.733	0.891772	0.000286384	0.0387744	parp3
ENSDARG00000104801	332.121	124.916	1.41001	0.000286947	0.0387744	tubb6
ENSDARG00000077058	195.587	446.746	-1.18986	0.000288659	0.0387744	cela1.5
ENSDARG00000053131	32.5612	6.22815	2.38056	0.000299607	0.0397644	irak3
ENSDARG00000079782	60.504	8.35086	2.85693	0.000300415	0.0397644	myh7l
ENSDARG00000034650	4.30179	27.4809	-2.69439	0.000309118	0.0406199	fabp7b
ENSDARG00000092778	39.7306	2.22327	4.148	0.000318314	0.0415274	si_ch73-338o16.4
ENSDARG00000042620	1377.65	3352.4	-1.28288	0.000321908	0.0416963	gstr
ENSDARG00000091918	33.4088	3.83709	3.15897	0.000325399	0.0418495	BX548073.1
ENSDARG00000091234	621.888	172.008	1.85429	0.000334736	0.0427473	si_ch73-335l21.4
ENSDARG00000104773	3406.63	1215.94	1.4862	0.000345805	0.0438519	junbb
ENSDARG00000039652	215.552	69.7554	1.62536	0.000350904	0.044026	si_dkey-235d18.5
ENSDARG00000055705	1130.4	525.472	1.10432	0.000352033	0.044026	f5
ENSDARG00000067795	347.584	174.072	0.999416	0.000355909	0.0442059	ifngr2
ENSDARG00000098752	40.0768	2.92934	3.76307	0.000379924	0.0468676	csf3b
ENSDARG00000042956	81.7846	220.371	-1.42157	0.000387708	0.0475047	cyp2ad6
ENSDARG00000068288	312.036	94.2194	1.72916	0.000391867	0.047692	lamc2
ENSDARG00000117408	47.7756	11.4858	2.04707	0.000395358	0.0477961	LO017816.1
ENSDARG00000092979	149.742	28.3584	2.40431	0.000412835	0.0495785	pias2
ENSDARG00000017427	761.135	249.85	1.60579	0.000418618	0.0499422	phf20l1
ENSDARG00000101479	3860.35	227.252	4.08603	0.000465202	0.055137	BX908782.2
ENSDARG00000105592	48.1629	133.975	-1.48215	0.000483506	0.0569344	CR936442.1
ENSDARG00000102538	2.93244	21.4226	-2.8721	0.000503084	0.0588576	mccc1
ENSDARG00000093960	18.1859	1.71439	3.44729	0.000507472	0.0589904	si_dkey-111e8.5
ENSDARG00000008904	28.4764	84.9404	-1.5764	0.000517527	0.0597761	smarca2
ENSDARG00000071437	14.2036	57.8409	-2.01587	0.000522704	0.0599919	ptprc
ENSDARG00000092404	29.3244	88.5192	-1.59189	0.000532276	0.0607063	ENSDARG00000092404
ENSDARG00000041294	96.8631	25.0819	1.9403	0.000537952	0.0609701	noxo1a
ENSDARG00000031136	357.773	115.914	1.62654	0.000545317	0.061421	moxd1
ENSDARG00000016074	236.304	482.699	-1.02854	0.000555039	0.0621301	cryz
ENSDARG00000020417	124.923	32.1824	1.95485	0.000575391	0.0640131	emx3
ENSDARG00000100872	96.2848	28.6531	1.74614	0.000580118	0.0641455	otud1
ENSDARG00000004618	171.32	84.1841	1.0215	0.0005985	0.0657769	stx2a
ENSDARG00000003523	608.6	212.038	1.51913	0.000630713	0.0688997	itln3
ENSDARG00000042725	4481.92	1995.67	1.16712	0.000638241	0.0693046	cebpb
ENSDARG00000070012	108.608	49.3512	1.1401	0.000642643	0.0693672	sesn2
ENSDARG00000031929	747.351	439.782	0.764723	0.000650641	0.0698149	stard14
ENSDARG00000094696	244.075	631.767	-1.3699	0.00068506	0.0730757	si_dkey-201c13.2
ENSDARG00000103184	192.646	99.6041	0.955124	0.000709577	0.0752483	ENSDARG00000103184
ENSDARG00000105424	486.754	268.337	0.857577	0.000720605	0.0759735	si_rp71-46j2.7
ENSDARG00000039211	486.06	795.447	-0.710041	0.000732197	0.0767494	zgc_77439
ENSDARG00000040251	1108.5	3332.22	-1.58748	0.000744163	0.0771153	ctsk
ENSDARG00000040072	529.233	926.588	-0.806993	0.000744192	0.0771153	scpep1
ENSDARG00000088615	87.9126	24.7369	1.83754	0.000751814	0.0774624	ltb4r2a
ENSDARG00000091185	22.2066	0.984415	4.48606	0.000771617	0.0790537	FP017295.1
ENSDARG00000019874	90.0146	35.0744	1.35203	0.000779039	0.0792138	hsph1
ENSDARG00000099928	11.5015	39.5254	-1.77314	0.000781916	0.0792138	chrm5a
ENSDARG00000100332	49.4097	9.43535	2.3995	0.000802926	0.0808903	CABZ01084942.1
ENSDARG00000037961	62.8922	24.217	1.38065	0.00081453	0.081606	rcn3
ENSDARG00000053362	4283.54	2159.07	0.988424	0.000850982	0.0847896	cilp
ENSDARG00000110366	27.109	81.0443	-1.57442	0.000860389	0.0852584	FO904880.1
ENSDARG00000099401	1.10759	16.1007	-3.71267	0.00086934	0.0856773	ccl33.3
ENSDARG00000044485	251.648	118.383	1.0891	0.00087482	0.0857513	sall4
ENSDARG00000117734	164.53	52.503	1.64938	0.000881161	0.0859085	CABZ01044023.1
ENSDARG00000007276	4299.78	7792.61	-0.857895	0.000901909	0.0874611	ela3l
ENSDARG00000096826	10.9874	0	5.91796	0.000904086	1	BX323575.1
ENSDARG00000059815	131.229	42.0675	1.63982	0.000938949	0.0899493	oaz2b
ENSDARG00000015657	46.8615	14.5601	1.68686	0.000941667	0.0899493	zgc_77112
ENSDARG00000097533	185.844	63.8825	1.54074	0.00094662	0.0899493	BX571880.1
ENSDARG00000093738	37.6908	4.87875	2.93546	0.000948511	0.0899493	pth1a
ENSDARG00000012671	224.591	93.268	1.26772	0.000953828	0.0899493	inhbaa
ENSDARG00000055192	3570.05	8311.93	-1.21927	0.00096165	0.0899493	zgc_136930
ENSDARG00000078674	49.8355	12.408	2.00984	0.00096229	0.0899493	hspb9
ENSDARG00000060319	32.1035	7.3953	2.10565	0.000974206	0.0902409	scn4bb
ENSDARG00000035256	5940.35	1500.2	1.98559	0.000975362	0.0902409	eef2l2
ENSDARG00000086815	454.731	216.26	1.07286	0.00098876	0.0910161	ENSDARG00000086815
ENSDARG00000037099	139.672	404.167	-1.53439	0.00100274	0.0918372	irs2a
ENSDARG00000052895	147.536	53.6124	1.46457	0.00102825	0.0937002	htra3a
ENSDARG00000095820	233.051	686.435	-1.55585	0.0010405	0.094342	BX649485.4
ENSDARG00000068194	742.441	1788.87	-1.26755	0.00105763	0.0954181	klf9
ENSDARG00000088040	145.589	63.3267	1.20081	0.00107236	0.0962678	si_dkeyp-27c8.2
ENSDARG00000014103	48.0163	6.21817	2.92861	0.00108004	0.0964803	dkk1a
ENSDARG00000099134	28.7451	6.75645	2.07609	0.00109295	0.0967287	zgc_195356
ENSDARG00000087417	290.184	140.242	1.0488	0.00109471	0.0967287	zdhhc5b
ENSDARG00000053449	189.102	63.4348	1.5726	0.00109883	0.0967287	pyya
ENSDARG00000010317	17.6926	57.4422	-1.6728	0.00110821	0.0970832	gpr183a
ENSDARG00000102599	1563.98	979.263	0.675365	0.00112099	0.0977309	si_ch1073-392o20.2
ENSDARG00000102249	698.386	1249.61	-0.839259	0.00113023	0.0978166	pepd
ENSDARG00000008969	6144.09	2485.18	1.30573	0.00113358	0.0978166	fgb
ENSDARG00000009612	210.272	471.859	-1.16502	0.0011431	0.0978166	chia.3
ENSDARG00000002509	44.062	11.7552	1.89609	0.00114598	0.0978166	zgc_153911
ENSDARG00000075629	29.4939	71.6745	-1.29523	0.00114894	0.0978166	si_dkey-197i20.6
ENSDARG00000013856	1586.46	3912.7	-1.30181	0.00116141	0.0984161	amy2a
ENSDARG00000055172	118.588	276.94	-1.22035	0.00117439	0.0986057	si_ch211-256m1.8
ENSDARG00000014646	565.3	1377.68	-1.28454	0.00117452	0.0986057	aoc2
ENSDARG00000075343	119.129	42.06	1.5035	0.00122636	0.102483	csf1a
ENSDARG00000063539	172.407	56.6419	1.607	0.00123467	0.102704	slc25a15a
ENSDARG00000069940	17.9236	55.555	-1.65385	0.00125319	0.103754	ppap2d
ENSDARG00000058325	285.827	137.017	1.05849	0.00125873	0.103754	casp8
ENSDARG00000095688	13.9812	0.619427	4.44757	0.00129046	0.105888	zgc_162509
ENSDARG00000093440	114.019	41.561	1.45069	0.00132747	0.108434	tnfaip6
ENSDARG00000035198	65.5243	22.3099	1.56028	0.0013431	0.108856	gcnt4a
ENSDARG00000054160	38.4605	4.20105	3.18281	0.00134465	0.108856	zgc_113625
ENSDARG00000058494	116.557	211.546	-0.857132	0.00135984	0.109597	dnaja3a
ENSDARG00000090722	305.682	581.855	-0.927517	0.0013701	0.109935	ENSDARG00000090722
ENSDARG00000061272	678.265	1224.94	-0.851636	0.00139306	0.111285	BX294434.1
ENSDARG00000036299	250.937	456.065	-0.858273	0.0014209	0.1125	nucb2a
ENSDARG00000042876	1216.41	712.09	0.772952	0.00142335	0.1125	abracl
ENSDARG00000042861	10.5268	53.1094	-2.35218	0.00142687	0.1125	ltk
ENSDARG00000007912	129.246	38.5177	1.74864	0.00144286	0.113267	si_ch211-196i2.1
ENSDARG00000095185	31.9739	7.89474	2.01513	0.00146188	0.114266	si_ch211-274p24.2
ENSDARG00000078280	30.6023	7.81257	1.96472	0.00146874	0.114309	nkx3-1
ENSDARG00000059805	155.224	42.5873	1.86316	0.00148501	0.115082	slc25a38a
ENSDARG00000071304	261.68	116.966	1.16347	0.0015011	0.115834	tbc1d2
ENSDARG00000024503	83.1692	255.961	-1.61441	0.00150853	0.115914	c6ast3
ENSDARG00000103519	423.678	156.925	1.43222	0.00152778	0.116897	adamts1
ENSDARG00000006207	1697.81	638.85	1.40984	0.00153483	0.116944	gpx1b
ENSDARG00000089934	46.3096	3.32271	3.81155	0.00156826	0.118894	si_ch211-64i20.3
ENSDARG00000054374	27.0675	1.64717	4.03298	0.00157354	0.118894	alg13
ENSDARG00000007906	234.764	600.378	-1.35056	0.00159004	0.119642	lrp2b
ENSDARG00000092887	20.7421	0.364988	5.87205	0.00162991	0.121969	si_dkeyp-46h3.3
ENSDARG00000055786	294.776	171.473	0.782006	0.00163442	0.121969	prss23
ENSDARG00000039482	208.967	114.485	0.867768	0.00173796	0.129165	calhm2.1
ENSDARG00000024717	189.773	397.317	-1.06624	0.0018834	0.139402	selenbp1
ENSDARG00000055185	292.138	518.135	-0.824749	0.00192712	0.142058	tm4sf5
ENSDARG00000074955	893.281	534.658	0.739871	0.00193585	0.142124	nup98
ENSDARG00000007377	1774.07	772.015	1.19988	0.0019645	0.142952	odc1
ENSDARG00000022615	478.021	150.539	1.66668	0.00196679	0.142952	si_ch211-241e1.3
ENSDARG00000007024	566.934	971.085	-0.777147	0.00197078	0.142952	uox
ENSDARG00000004748	2931.44	828.314	1.82324	0.00199116	0.143856	zgc_100868
ENSDARG00000003250	15.6064	48.5718	-1.6326	0.00200448	0.144243	pik3cd
ENSDARG00000007715	0.26066	22.1537	-5.96014	0.00204188	0.146354	lgsn
ENSDARG00000067520	75.1154	166.194	-1.15482	0.00211415	0.150937	zgc_158482
ENSDARG00000020741	7578.06	2962.8	1.35475	0.00215181	0.153023	fga
ENSDARG00000074378	2098.67	842.123	1.31718	0.00222068	0.157304	junba
ENSDARG00000104949	222.417	77.9992	1.50629	0.00223185	0.15748	slc27a1b
ENSDARG00000009087	1.95561	15.9996	-3.04468	0.00225736	0.158662	cd74a
ENSDARG00000043843	114.915	224.832	-0.96447	0.0022733	0.158702	akap7
ENSDARG00000054352	33.9103	4.60041	2.87182	0.00227542	0.158702	lrrc9
ENSDARG00000010701	10.7615	0	5.88191	0.002288	1	crygs4
ENSDARG00000058179	294.829	168.346	0.806364	0.00232261	0.161373	ackr3b
ENSDARG00000045414	376.844	879.658	-1.22281	0.00241481	0.166959	elovl2
ENSDARG00000003216	6562.54	2693.4	1.28492	0.00242143	0.166959	anxa2a
ENSDARG00000052897	72.6865	20.7654	1.80594	0.0024503	0.16831	atxn2
ENSDARG00000017703	103.576	15.7756	2.72847	0.00248653	0.170154	paqr3a
ENSDARG00000074839	0.325609	13.4512	-5.23703	0.00249405	1	impg1b
ENSDARG00000092780	38.4537	9.4463	2.02066	0.00250892	0.170624	si_ch1073-170o4.1
ENSDARG00000059391	973.113	1879.13	-0.948576	0.00251222	0.170624	gyg1b
ENSDARG00000052958	10.1374	0.321664	4.83735	0.0025586	1	nppb
ENSDARG00000058943	249.27	103.406	1.27044	0.00259256	0.175424	cdcp1a
ENSDARG00000089123	15.8682	46.4438	-1.54624	0.00260724	0.175761	negaly6
ENSDARG00000078322	5664.09	3557.83	0.670874	0.00262755	0.176448	col12a1a
ENSDARG00000094112	47.4421	102.482	-1.10564	0.00263689	0.176448	slc22a21
ENSDARG00000104077	121.976	217.965	-0.839983	0.00266578	0.177725	fcer1gl
ENSDARG00000020224	17.1999	2.29049	2.91929	0.00269932	0.178789	ENSDARG00000020224
ENSDARG00000026871	245.243	138.454	0.82655	0.00270145	0.178789	uchl1
ENSDARG00000036944	8.66546	32.6823	-1.90766	0.00273311	0.180226	ensaa
ENSDARG00000091951	7.13669	33.1797	-2.20224	0.00276149	0.180708	nuggc.2
ENSDARG00000004169	219.04	455.048	-1.05255	0.00276914	0.180708	stmn1a
ENSDARG00000038822	158.932	278.992	-0.812845	0.00277031	0.180708	mrc1b
ENSDARG00000093006	2.76909	22.5321	-2.98431	0.00279243	0.181498	rarres3
ENSDARG00000079274	7791.47	17185.1	-1.14111	0.00282324	0.182845	prss59.1
ENSDARG00000060397	56.3486	143.401	-1.35366	0.00283569	0.182981	hhip
ENSDARG00000021572	18.1431	1.9016	3.24552	0.00284552	0.182981	cgas
ENSDARG00000031616	149.656	67.3704	1.15236	0.00286947	0.183869	g6pca.1
ENSDARG00000031426	167.525	311.648	-0.895958	0.00290544	0.185518	csrnp1a
ENSDARG00000016837	220.36	122.407	0.848886	0.0029233	0.185901	glipr2l
ENSDARG00000045580	407.525	693.973	-0.767469	0.00293193	0.185901	lum
ENSDARG00000023645	181.639	309.268	-0.768135	0.00294241	0.185915	kyat1
ENSDARG00000104795	78.9793	21.6392	1.85546	0.0029877	0.188121	cxcl8a
ENSDARG00000056379	79.0354	27.462	1.52688	0.00304092	0.190235	si_ch73-86n18.1
ENSDARG00000113150	28.2756	3.77435	2.93905	0.00304226	0.190235	fthl31
ENSDARG00000039997	1725.1	1032.34	0.740495	0.00307008	0.191315	ptp4a3a
ENSDARG00000052011	47.4467	16.9367	1.49907	0.00312034	0.192031	rrad
ENSDARG00000100697	3267.74	1341.3	1.28454	0.00312115	0.192031	FQ323156.1
ENSDARG00000043997	84.6352	231.671	-1.45738	0.00312278	0.192031	cyp2x8
ENSDARG00000056938	50.4988	155.302	-1.6213	0.00312391	0.192031	kera
ENSDARG00000099510	1506.28	932.033	0.692526	0.00323953	0.198465	cnn3a
ENSDARG00000089156	85.8075	22.3538	1.93949	0.0033273	0.202915	egr3
ENSDARG00000109563	35.9133	10.7564	1.7516	0.00333455	0.202915	ENSDARG00000109563
ENSDARG00000062049	40.0753	96.856	-1.2567	0.00341724	0.207252	arhgap45b
ENSDARG00000024967	27.1475	3.88042	2.8433	0.00343665	0.207734	fancg
ENSDARG00000093052	158.897	33.6907	2.23599	0.00349231	0.210206	c6
ENSDARG00000075592	22.545	68.5793	-1.58319	0.00350073	0.210206	tnfaip8l2a
ENSDARG00000040623	861.923	497.209	0.79375	0.00355838	0.212804	fosl2
ENSDARG00000104325	62.4041	136.179	-1.12255	0.00356747	0.212804	plek
ENSDARG00000043442	255.869	80.2552	1.67278	0.0036388	0.216348	zgc_153665
ENSDARG00000095801	146.172	361.526	-1.30144	0.00368722	0.21851	BX649485.2
ENSDARG00000090752	228.234	117.085	0.960369	0.00370019	0.218545	plk2a
ENSDARG00000018010	609.916	331.008	0.880574	0.00371191	0.218545	crtap
ENSDARG00000096645	7.03938	26.0708	-1.88398	0.00376369	0.220876	si_ch211-131k2.2
ENSDARG00000041595	274.127	594.105	-1.11465	0.00381667	0.223263	ces3
ENSDARG00000103846	3289.7	1719.16	0.936295	0.00391278	0.228149	hspa5
ENSDARG00000117300	14.3744	0.893289	3.92048	0.00394563	0.229327	BX936456.1
ENSDARG00000001769	62.7179	12.5963	2.33337	0.00396834	0.22991	ptpra
ENSDARG00000059855	8.0206	0	5.4559	0.00401039	1	wdr66
ENSDARG00000058728	165.951	85.905	0.948152	0.00401638	0.231953	nudt2
ENSDARG00000030110	431.492	191.344	1.1714	0.00406716	0.234139	myod1
ENSDARG00000016188	1095.6	677.739	0.69257	0.00408419	0.234336	ENSDARG00000016188
ENSDARG00000034434	294.199	128.444	1.19395	0.00409643	0.234336	igf1rb
ENSDARG00000021195	350.035	142.975	1.29165	0.00415343	0.23685	st8sia6
ENSDARG00000105450	417.872	146.166	1.51551	0.00417122	0.237119	si_ch211-63p21.1
ENSDARG00000062139	57.478	131.139	-1.19127	0.00418903	0.237124	eif2ak3
ENSDARG00000029497	275.246	80.4739	1.77043	0.00419746	0.237124	tfcp2l1
ENSDARG00000040004	10.5951	0.297763	4.89576	0.0042282	1	ENSDARG00000040004
ENSDARG00000005541	359.274	222.505	0.691257	0.00422967	0.238201	wif1
ENSDARG00000103648	17.1706	45.8781	-1.41772	0.00427321	0.239398	znf536
ENSDARG00000000767	59.0702	120.928	-1.02666	0.00427733	0.239398	spi1b
ENSDARG00000102884	8.11767	0	5.48532	0.00432121	1	si_ch211-145h19.5
ENSDARG00000033466	1434.5	709.092	1.01629	0.00437472	0.244096	tagln2
ENSDARG00000078069	219.143	493.906	-1.17289	0.0043948	0.244132	rrm2
ENSDARG00000053010	218.647	87.2203	1.32537	0.00441291	0.244132	lpcat2
ENSDARG00000103973	1271.54	443.879	1.51824	0.00441576	0.244132	CABZ01051602.1
ENSDARG00000035163	0	7.63086	-5.3811	0.0044272	1	tlcd5b
ENSDARG00000103545	17.533	3.25101	2.41771	0.0044677	0.246253	tctex1d1
ENSDARG00000056029	154.514	75.3477	1.03222	0.00451624	0.248174	cyp26c1
ENSDARG00000054597	463.006	245.363	0.91689	0.00454455	0.248976	cnot6l
ENSDARG00000038868	0	8.47139	-5.53157	0.00460308	1	en2b
ENSDARG00000053685	98.1782	38.2646	1.35599	0.00461608	0.252132	gtf2a2
ENSDARG00000063223	268.074	130.499	1.04089	0.00464139	0.252173	arl14
ENSDARG00000037551	597.251	1027.32	-0.782867	0.00464662	0.252173	pm20d1.1
ENSDARG00000038964	126.152	60.8787	1.04539	0.00465854	0.252173	traf4b
ENSDARG00000086647	307.389	165.821	0.891406	0.00468277	0.25273	chrng
ENSDARG00000063412	233.6	400.752	-0.776684	0.00479793	0.258177	cers1
ENSDARG00000042874	182.747	61.2394	1.5776	0.00483633	0.259473	phlda2
ENSDARG00000073711	78.404	38.0227	1.04301	0.00489576	0.261887	mmrn2b
ENSDARG00000056640	117.857	329.756	-1.48369	0.00491281	0.262026	rpia
ENSDARG00000010641	3310.29	1899.96	0.800641	0.00495839	0.263682	slc20a1b
ENSDARG00000077499	96.2439	190.484	-0.978112	0.004976	0.263844	plekho1b
ENSDARG00000070107	0.586269	23.5898	-5.24532	0.00499956	0.264321	six7
ENSDARG00000059906	3039.7	1667.73	0.865735	0.00502922	0.264437	sdc4
ENSDARG00000058348	349.883	657.308	-0.907616	0.00503091	0.264437	scinlb
ENSDARG00000096717	47.0226	18.3867	1.36371	0.00515178	0.270007	AL732488.2
ENSDARG00000052680	184.799	92.8711	0.99086	0.00518029	0.270493	si_dkey-182g1.2
ENSDARG00000086048	7.03742	25.4509	-1.84206	0.00519089	0.270493	si_ch211-229i14.2
ENSDARG00000024365	251.787	134.926	0.899459	0.00525521	0.27306	crlf1a
ENSDARG00000045676	849.469	522.85	0.699671	0.00533128	0.27591	calua
ENSDARG00000009544	1698.25	1005.35	0.756512	0.00534895	0.27591	cldnb
ENSDARG00000031317	6681.02	3374.22	0.985386	0.00537526	0.27591	ppdpfb
ENSDARG00000057575	105.599	214.779	-1.02527	0.00538272	0.27591	pnp4a
ENSDARG00000101924	2.08551	37.0122	-4.17099	0.00538614	0.27591	si_dkey-65b13.13
ENSDARG00000035285	261.286	62.8305	2.05912	0.00544839	0.278313	ncor1
ENSDARG00000098849	7.46034	29.4781	-1.96313	0.00551592	0.280971	ENSDARG00000098849
ENSDARG00000100075	1142.21	1889.9	-0.726223	0.00554959	0.281894	abcg2a
ENSDARG00000036541	498.68	320.981	0.634382	0.00557018	0.281977	rhbdf1a
ENSDARG00000014024	73.2697	24.1552	1.59569	0.00559715	0.281977	ms4a17a.4
ENSDARG00000009153	245.27	470.342	-0.935467	0.00559788	0.281977	pla2g1b
ENSDARG00000099970	43347.5	12946.1	1.74342	0.00563574	0.283087	CR383676.2
ENSDARG00000017504	7.42884	26.1181	-1.78507	0.00565112	0.283087	si_ch211-1o7.3
ENSDARG00000020581	44.4008	124.813	-1.48118	0.00567971	0.283735	otofb
ENSDARG00000099518	29.9146	65.8308	-1.13652	0.00572935	0.285429	si_ch211-119e14.1
ENSDARG00000005673	289.747	107.975	1.42173	0.00581368	0.288836	f3b
ENSDARG00000082734	16.3071	0.321664	5.52548	0.00593247	0.293933	CR388189.3
ENSDARG00000103006	0	10.1091	-5.78765	0.00597518	1	si_ch1073-303d10.1
ENSDARG00000074094	1277.54	778.183	0.715017	0.00598035	0.294959	tgm2b
ENSDARG00000007891	210.211	92.0455	1.19252	0.00598571	0.294959	meox1
ENSDARG00000096830	31.3031	4.1443	2.91781	0.00601643	0.295119	mhc1lja
ENSDARG00000026229	0.848026	23.1815	-4.93871	0.00602151	0.295119	prnpa
ENSDARG00000035832	60.0881	141.243	-1.2329	0.0060524	0.295833	pyyb
ENSDARG00000032553	155.803	55.9598	1.4723	0.00610519	0.297612	egln3
ENSDARG00000061081	577.634	359.314	0.68425	0.00616804	0.299869	arpp21
ENSDARG00000104004	10.5655	0	5.86211	0.00617151	1	si_dkey-146c18.2
ENSDARG00000079227	191.533	38.1595	2.32528	0.00622177	0.301673	plekhs1
ENSDARG00000089429	343.875	950.066	-1.46474	0.00627881	0.30336	si_dkey-205h13.2
ENSDARG00000037790	500.181	1024.43	-1.03296	0.00631185	0.30336	pvalb8
ENSDARG00000067711	37.9603	77.3166	-1.02658	0.00631285	0.30336	parvg
ENSDARG00000055240	573.93	893.097	-0.638712	0.00632349	0.30336	xdh
ENSDARG00000100952	681.955	363.381	0.907396	0.00636773	0.304676	wu_fj16a03
ENSDARG00000103687	889.035	1874.35	-1.07553	0.00644514	0.307569	sycn.2
ENSDARG00000078738	25.1119	1.73829	3.87258	0.00647634	0.308246	si_dkey-145c18.3
ENSDARG00000079497	158.533	55.4206	1.51481	0.00651716	0.309378	tcima
ENSDARG00000038609	2.64029	17.6662	-2.75262	0.00653661	0.309491	mpz
ENSDARG00000086529	26.0161	4.18266	2.65527	0.00661087	0.312025	si_dkey-90l23.2
ENSDARG00000056541	39.5929	93.3123	-1.23065	0.00662456	0.312025	nr0b1
ENSDARG00000062487	174.479	450.487	-1.36446	0.00667455	0.313565	si_dkey-6n6.1
ENSDARG00000079403	6.87297	0	5.26244	0.00671789	1	si_dkey-204l11.1
ENSDARG00000117619	16.873	1.51272	3.44213	0.00672121	0.314942	CABZ01079804.1
ENSDARG00000104839	275.962	499.45	-0.854574	0.00682581	0.318253	mansc1
ENSDARG00000038754	1038.6	531.949	0.964213	0.00682697	0.318253	plk3
ENSDARG00000103760	6.48265	38.2711	-2.56098	0.00693322	0.322114	cfhl2
ENSDARG00000093054	51.8598	6.86755	2.93873	0.00694534	0.322114	BX548073.3
ENSDARG00000056077	12.4208	1.05164	3.60342	0.00695182	1	dcst1
ENSDARG00000017128	350.696	178.266	0.976446	0.00697407	0.322622	myofl
ENSDARG00000096766	17.4407	1.97331	3.13651	0.00699697	0.322857	BX510920.2
ENSDARG00000061140	1142.68	638.804	0.839377	0.00713525	0.328403	colec12
ENSDARG00000073909	126.113	268.528	-1.08687	0.0071586	0.328643	ppip5k1b
ENSDARG00000102777	12.8323	55.3731	-2.09898	0.00719899	0.329663	thbs4a
ENSDARG00000094386	37.2052	85.9912	-1.19488	0.00724367	0.330873	adgrg4b
ENSDARG00000058678	40.7638	87.2385	-1.09168	0.00731061	0.333092	aqp10b
ENSDARG00000027065	32.9535	5.27315	2.66779	0.00734923	0.334013	slc38a3a
ENSDARG00000001913	176.558	430.961	-1.28433	0.0073992	0.334608	palmda
ENSDARG00000092660	113.868	59.3009	0.940167	0.00739924	0.334608	cyp27c1
ENSDARG00000054588	177.79	304.404	-0.775261	0.00744054	0.33526	cox6a2
ENSDARG00000076667	2150.64	1243.13	0.790687	0.00745063	0.33526	ccng1
ENSDARG00000077799	171.625	32.6515	2.39211	0.00747629	0.335582	egr4
ENSDARG00000099160	22.994	0.984415	4.53997	0.00754613	0.337881	CR749168.2
ENSDARG00000077652	0	10.368	-5.82546	0.00758205	1	lratb.2
ENSDARG00000111949	0.911878	10.2764	-3.4258	0.00766271	1	BX005442.3
ENSDARG00000076819	14.4378	62.3585	-2.10649	0.0076628	0.342259	nlrc8
ENSDARG00000101189	91.4719	26.4387	1.77976	0.00771929	0.343935	CR589947.2
ENSDARG00000087013	197.984	384.322	-0.952009	0.00784207	0.347055	cubn
ENSDARG00000104829	73.853	203.363	-1.45409	0.00784886	0.347055	zgc_112146
ENSDARG00000099775	24.0195	124.967	-2.37292	0.00785927	0.347055	CABZ01074307.1
ENSDARG00000042623	401.663	240.382	0.741424	0.00786588	0.347055	acbd3
ENSDARG00000061024	199.711	104.161	0.940757	0.00791021	0.347872	rabggta
ENSDARG00000035264	197.753	50.4787	1.97371	0.00792677	0.347872	riok2
ENSDARG00000105797	15.9481	0.686652	4.56125	0.0079586	0.347872	si_ch1073-166e24.4
ENSDARG00000043475	17.5986	45.4399	-1.3706	0.00797977	0.347872	ENSDARG00000043475
ENSDARG00000116713	35.2396	9.08083	1.95519	0.00798031	0.347872	si_ch73-265d7.2
ENSDARG00000104023	76.1035	169.252	-1.14711	0.00809435	0.350231	mag
ENSDARG00000097973	211.917	99.4796	1.09376	0.00810164	0.350231	si_ch1073-190k2.1
ENSDARG00000093619	5.11636	23.5588	-2.22092	0.00810216	0.350231	sult3st2
ENSDARG00000041569	4818.33	7526.41	-0.643245	0.00811166	0.350231	ces2a
ENSDARG00000053091	545.406	265.01	1.04102	0.00821471	0.353838	ENSDARG00000053091
ENSDARG00000040482	153.182	75.5105	1.0222	0.00827982	0.355797	osbpl3b
ENSDARG00000017320	502.934	290.487	0.791701	0.0083361	0.357137	f11r.1
ENSDARG00000009764	137.126	64.0536	1.0918	0.00835041	0.357137	srek1
ENSDARG00000060434	10.6567	32.27	-1.62803	0.00839672	0.358021	map1b
ENSDARG00000003991	47.2145	105.222	-1.16285	0.00841054	0.358021	fhl2b
ENSDARG00000036237	676.419	1184.78	-0.808765	0.00848077	0.360165	slc27a2a
ENSDARG00000069381	217.894	93.706	1.21985	0.0085077	0.360464	si_ch211-125e6.5
ENSDARG00000000666	632.427	381.55	0.727539	0.00860551	0.363758	creg2
ENSDARG00000059923	76.5298	160.517	-1.05842	0.00864849	0.364725	slc25a47a
ENSDARG00000028478	41.9103	83.9935	-1.00981	0.00870612	0.366303	si_ch211-173n18.3
ENSDARG00000045636	311.015	148.735	1.06375	0.00873976	0.366422	rbl2
ENSDARG00000010434	2042.36	917.353	1.155	0.00874935	0.366422	clu
ENSDARG00000090268	7601.35	14390.8	-0.920809	0.00880367	0.367012	krtt1c19e
ENSDARG00000028096	613.668	308.771	0.991726	0.0088095	0.367012	cldn23a
ENSDARG00000027495	4.00854	36.3394	-3.16318	0.00882415	0.367012	elovl4b
ENSDARG00000060350	1726.08	3766.77	-1.12543	0.00886145	0.36772	apoda.2
ENSDARG00000078683	606.778	294.058	1.04394	0.00904859	0.374628	ENSDARG00000078683
ENSDARG00000017884	16.6152	61.0418	-1.85	0.00909268	0.375596	bgna
ENSDARG00000044774	25.6478	6.56476	1.95961	0.0091271	0.375679	pou5f3
ENSDARG00000076602	152.129	261.572	-0.780923	0.00913611	0.375679	prss16
ENSDARG00000057128	223.715	390.294	-0.801253	0.00917342	0.376359	hadhaa
ENSDARG00000099859	12.1958	0.662751	4.1969	0.00918794	1	CR383676.1
ENSDARG00000029695	163.622	75.0197	1.12364	0.00920411	0.376766	pgp
ENSDARG00000036036	2949.79	1890.8	0.641469	0.00924779	0.377701	mdka
ENSDARG00000033140	457.73	244.684	0.903502	0.00931041	0.379405	desi1a
ENSDARG00000007245	17.8335	2.88602	2.59832	0.00941731	0.382289	rundc3aa
ENSDARG00000034307	561.078	255.761	1.13352	0.00942335	0.382289	chrne
ENSDARG00000096147	65.7774	25.1088	1.38427	0.00953915	0.386123	BX465862.4
ENSDARG00000098802	451.053	268.524	0.747058	0.00961989	0.388524	map7d1a
ENSDARG00000068493	65.6507	205.384	-1.63987	0.0097415	0.392036	cyp2y3
ENSDARG00000020031	299.464	138.257	1.11313	0.00975009	0.392036	cldn11a
ENSDARG00000096734	13.9264	0.364988	5.29659	0.00984823	1	BX255963.1
ENSDARG00000059682	1.07523	11.6208	-3.50069	0.00987144	1	slc43a3a
ENSDARG00000070157	180.551	353.514	-0.971942	0.00988012	0.395897	tgm2a
ENSDARG00000077982	725.04	320.136	1.1791	0.0098898	0.395897	elf3
ENSDARG00000036830	13974.1	27536.7	-0.978585	0.00996587	0.397359	krt91
ENSDARG00000105411	343.003	865.861	-1.3359	0.00997012	0.397359	si_ch211-113d11.5
ENSDARG00000039077	93.156	167.13	-0.842205	0.010022	0.398096	tyr
ENSDARG00000101135	1127.89	536.635	1.07149	0.0100706	0.398096	si_dkey-85k7.7
ENSDARG00000108953	8.66805	36.8625	-2.05339	0.010085	0.398096	si_ch211-283g2.2
ENSDARG00000104293	0.26066	7.86533	-4.47564	0.010086	1	mhc1zka
ENSDARG00000069282	214.672	107.075	1.00598	0.0101239	0.398096	bbc3
ENSDARG00000099014	919.502	520.277	0.821083	0.0101343	0.398096	fxyd1
ENSDARG00000092962	6.358	0	5.12121	0.0101635	1	BX004981.2
ENSDARG00000079983	41.357	16.9656	1.28552	0.0101853	0.398096	agbl2
ENSDARG00000100904	2.67178	13.8151	-2.39204	0.0101961	0.398096	CABZ01109021.1
ENSDARG00000105384	39.0643	4.90816	3.00546	0.0102038	0.398096	si_dkey-23a13.22
ENSDARG00000054304	119.613	57.3639	1.06377	0.0102179	0.398096	homeza
ENSDARG00000094324	975.583	636.416	0.617137	0.0102183	0.398096	efemp2a
ENSDARG00000045190	51.0133	14.7907	1.79372	0.0102404	0.398096	ch25h
ENSDARG00000102143	2.27926	20.6344	-3.16575	0.0102521	0.398096	btr24
ENSDARG00000044098	83.1064	22.4927	1.88491	0.0103127	0.399171	egr2a
ENSDARG00000080020	301.377	187.322	0.687117	0.0103238	0.399171	il13ra1
ENSDARG00000069500	7.43214	0.321664	4.38689	0.0103438	1	hs6st3b
ENSDARG00000100334	0.586269	8.47532	-3.74808	0.0103775	1	lat
ENSDARG00000103276	1.69386	12.5046	-2.78224	0.0104185	1	fcer1g
ENSDARG00000028012	39.8121	11.6935	1.76449	0.0104401	0.400815	tpmt.2
ENSDARG00000075931	1419.86	2293.71	-0.691457	0.0104519	0.400815	acsl5
ENSDARG00000089310	874.053	1528.39	-0.806149	0.0104525	0.400815	gc
ENSDARG00000030872	177.58	362.668	-1.02512	0.0104547	0.400815	cetp
ENSDARG00000011876	83.5923	169.235	-1.0254	0.0104943	0.401483	ednraa
ENSDARG00000077236	512.192	284.003	0.850414	0.0105444	0.402553	hspb6
ENSDARG00000103845	569.891	304.939	0.901274	0.0105802	0.402874	zgc_55733
ENSDARG00000004497	292.817	160.321	0.870367	0.0106061	0.402874	tspan33a
ENSDARG00000096712	84.3294	162.999	-0.952132	0.0106226	0.402874	si_dkey-193p11.2
ENSDARG00000100748	6.52136	0	5.15635	0.0106387	1	CABZ01092943.1
ENSDARG00000098662	738.913	343.282	1.10576	0.0106417	0.402874	si_ch73-359m17.9
ENSDARG00000099091	15.5826	1.75772	3.18	0.0106797	0.403469	CU929418.1
ENSDARG00000011373	245.105	445.518	-0.865348	0.0107263	0.404388	mknk2a
ENSDARG00000043820	1.82485	19.5649	-3.47234	0.0107691	0.404903	nme2a
ENSDARG00000002445	259.244	132.295	0.966888	0.010792	0.404903	prdm1a
ENSDARG00000088367	21.8009	6.19977	1.81724	0.0108069	0.404903	si_cabz01069013.3
ENSDARG00000054879	0.586269	18.9361	-4.93048	0.0108591	0.40602	six3b
ENSDARG00000090899	47.3389	143.631	-1.59925	0.0109202	0.407463	sycn.3
ENSDARG00000078398	8.21851	0	5.49209	0.010938	1	si_ch211-163m17.4
ENSDARG00000096091	78.5323	22.7999	1.77862	0.010957	0.407995	BX927253.2
ENSDARG00000019417	165.238	79.9045	1.05075	0.0110547	0.41032	gadd45ga
ENSDARG00000008029	518.833	930.011	-0.841656	0.0110704	0.41032	mep1a.2
ENSDARG00000024746	620.738	299.006	1.05326	0.0110873	0.41032	hsp90aa1.2
ENSDARG00000096072	15.1661	0.321664	5.42088	0.0111593	0.412145	BX927253.1
ENSDARG00000068387	113.927	200.104	-0.81098	0.0111956	0.412643	slc6a18
ENSDARG00000031248	76.9061	37.7394	1.02747	0.0112841	0.415062	enkur
ENSDARG00000099839	187.961	98.0181	0.933939	0.0113335	0.416036	si_ch211-9d9.1
ENSDARG00000077308	29.5592	9.9547	1.58112	0.0113861	0.417124	gpr84
ENSDARG00000099689	0.325609	8.53704	-4.59238	0.0114292	1	spink2.3
ENSDARG00000087401	93.2856	176.358	-0.910595	0.0114538	0.418021	slc25a34
ENSDARG00000013561	1031.94	1619.78	-0.65058	0.0114609	0.418021	pgm1
ENSDARG00000077580	29.2332	10.4442	1.47673	0.0114963	0.418021	tspeara
ENSDARG00000035819	52.265	97.7603	-0.894835	0.0115028	0.418021	sirt3
ENSDARG00000051768	162.294	94.2398	0.779113	0.0115437	0.418668	fhod1
ENSDARG00000094380	456.864	300.935	0.603509	0.011625	0.420775	zzef1
ENSDARG00000076624	59.108	110.603	-0.90111	0.0117212	0.42326	ptprb
ENSDARG00000000069	224.442	377.246	-0.746714	0.0117404	0.42326	dap
ENSDARG00000005481	729.363	308.737	1.23967	0.0118879	0.427729	nfkbiaa
ENSDARG00000043569	0	5.33039	-4.86729	0.0118891	1	dram2a
ENSDARG00000057113	63.5529	23.6937	1.42627	0.0120592	0.432149	c6
ENSDARG00000079486	7.62259	27.1264	-1.80418	0.0120742	0.432149	fam20a
ENSDARG00000099241	334.966	162.716	1.03896	0.0120884	0.432149	ppp2cb
ENSDARG00000108535	176.301	299.227	-0.76655	0.0121199	0.432149	CABZ01072077.1
ENSDARG00000038505	119.791	71.07	0.7527	0.0121299	0.432149	polr2h
ENSDARG00000006029	316.972	607.816	-0.939816	0.0121598	0.432269	lta4h
ENSDARG00000006447	31.0819	65.6675	-1.06674	0.0121809	0.432269	slc19a3a
ENSDARG00000075249	368.015	244.586	0.589299	0.0122248	0.432608	fam171a2a
ENSDARG00000045442	722.509	1582.11	-1.12999	0.012254	0.432608	cpb1
ENSDARG00000001897	381.572	732.498	-0.938529	0.012268	0.432608	man2b1
ENSDARG00000089715	15.2896	1.96883	2.94153	0.0122859	0.432608	si_cabz01054394.7
ENSDARG00000079352	166.242	98.3886	0.753706	0.0123268	0.433192	sap130b
ENSDARG00000088625	25.6465	85.862	-1.745	0.0123503	0.433192	si_ch211-142d6.2
ENSDARG00000111069	9.74179	30.008	-1.63337	0.0124337	0.434618	lgi2a
ENSDARG00000073802	72.4407	23.3033	1.62712	0.0124389	0.434618	cntnap5l
ENSDARG00000105389	20.9848	5.38315	1.9406	0.0125424	0.43739	mmel1
ENSDARG00000010785	4011.34	2483.89	0.691545	0.0125839	0.437998	thbs1b
ENSDARG00000032102	0.26066	12.9532	-5.19055	0.0126187	1	prdx3
ENSDARG00000036587	59.3036	119.297	-1.01279	0.0126237	0.438542	cbr1
ENSDARG00000100296	34.1836	68.7222	-1.00221	0.0126812	0.439697	pja2
ENSDARG00000075975	25.7068	7.97588	1.68726	0.0127192	0.440172	slc45a3
ENSDARG00000020084	21.9981	6.15645	1.82301	0.0128318	0.443224	tg
ENSDARG00000052155	298.866	182.943	0.710044	0.0128813	0.444085	lrrc8ab
ENSDARG00000023176	545.037	1061.8	-0.961649	0.0129361	0.444321	tdo2b
ENSDARG00000007294	453.093	797.238	-0.814025	0.0129371	0.444321	aco2
ENSDARG00000020252	322.056	186.735	0.789233	0.0129765	0.444832	btbd10b
ENSDARG00000099312	732.472	494.849	0.566807	0.0130323	0.445902	jpt1b
ENSDARG00000093420	54.461	105.787	-0.969023	0.0130842	0.446832	creb1b
ENSDARG00000117517	9.58785	0.364988	4.75083	0.0130971	1	CR354540.2
ENSDARG00000043436	45.247	127.795	-1.48503	0.0131173	0.447123	si_dkey-5n18.1
ENSDARG00000069471	186.27	354.253	-0.926308	0.0131796	0.447723	mhc1zca
ENSDARG00000078772	34.3048	87.1875	-1.34392	0.0132023	0.447723	nbr1b
ENSDARG00000040528	26.4307	59.1031	-1.17882	0.0132214	0.447723	lgals3bpb
ENSDARG00000054619	345.891	195.469	0.822463	0.0132337	0.447723	fras1
ENSDARG00000008886	101.415	45.7346	1.14267	0.0133429	0.450577	msx1b
ENSDARG00000105551	97.9429	46.3014	1.07708	0.0133949	0.451493	si_cabz01101003.1
ENSDARG00000095802	0.26066	11.7757	-5.04703	0.0134241	1	pcare2
ENSDARG00000096310	89.2684	41.3842	1.1106	0.0134243	0.451644	wu_fj64h06
ENSDARG00000103788	12.7768	1.73829	2.90692	0.0134377	1	AL645792.2
ENSDARG00000062947	145.847	256.868	-0.814611	0.0135828	0.456131	amn
ENSDARG00000093780	55.2219	122.882	-1.14036	0.0136149	0.456362	BX548078.1
ENSDARG00000054641	13.0646	34.0507	-1.37135	0.013713	0.458804	tent5ab
ENSDARG00000103747	2805.88	1793.47	0.645504	0.0138112	0.461239	cav1
ENSDARG00000018146	116.588	199.894	-0.777323	0.0139215	0.463285	gpx1a
ENSDARG00000117804	17.3834	1.05164	4.07505	0.0139357	0.463285	AL627126.1
ENSDARG00000070972	5.31097	32.5989	-2.60101	0.0139491	0.463285	si_ch211-81a5.8
ENSDARG00000020448	357.611	216.055	0.728464	0.0141822	0.470164	adi1
ENSDARG00000105263	2.54079	14.9485	-2.46554	0.0142755	0.472393	ccl36.1
ENSDARG00000031246	227.122	137.007	0.727178	0.014313	0.472771	hbegfb
ENSDARG00000087863	212.384	92.5126	1.20335	0.0143432	0.472909	cd44a
ENSDARG00000094491	24.0552	6.40145	1.91325	0.0144463	0.475443	si_ch211-202m22.1
ENSDARG00000100757	348.338	210.806	0.723828	0.0146684	0.481879	ENSDARG00000100757
ENSDARG00000026764	112.667	282.686	-1.32496	0.0147094	0.482352	ahsg1
ENSDARG00000101585	42.5453	12.0828	1.81131	0.0147715	0.482714	tecra
ENSDARG00000005364	16.1341	3.93766	2.02504	0.0148182	0.482714	grin3ba
ENSDARG00000095721	12.3937	0.364988	5.1275	0.0148557	1	BX005108.1
ENSDARG00000103984	24.6611	59.5244	-1.25444	0.0148668	0.482714	cyth4b
ENSDARG00000070686	313.488	207.312	0.597333	0.0148808	0.482714	cdipt
ENSDARG00000070857	26.1941	61.7901	-1.2324	0.014899	0.482714	si_dkey-32e6.6
ENSDARG00000089204	99.1871	163.559	-0.719654	0.0149256	0.482714	smim13
ENSDARG00000061732	190.07	88.2204	1.1045	0.0149315	0.482714	raph1b
ENSDARG00000099118	33.4311	64.5775	-0.943823	0.0149743	0.482714	ENSDARG00000099118
ENSDARG00000076411	153.981	76.4725	1.00681	0.0149817	0.482714	cavin1a
ENSDARG00000075977	10.3604	28.8697	-1.47388	0.0149867	0.482714	prr5a
ENSDARG00000098622	24.8372	7.3714	1.73263	0.0151171	0.486052	ccne1
ENSDARG00000079027	244.392	159.47	0.618229	0.0151589	0.486189	chsy1
ENSDARG00000104929	221.121	88.536	1.31616	0.015175	0.486189	si_ch211-153f2.7
ENSDARG00000016519	9.41815	29.2935	-1.64726	0.0152164	0.486655	ctdnep1a
ENSDARG00000070769	0	5.74765	-4.97533	0.0152278	1	foxg1a
ENSDARG00000044053	205.601	342.111	-0.735614	0.0152831	0.487526	vsnl1b
ENSDARG00000037191	279.908	699.34	-1.31906	0.0153575	0.487526	ttr
ENSDARG00000015623	14.9591	37.6766	-1.33024	0.0154106	0.487526	ada2b
ENSDARG00000040156	37.8996	70.1817	-0.896022	0.0154231	0.487526	grm4
ENSDARG00000000551	322.175	180.129	0.83888	0.015429	0.487526	slc1a4
ENSDARG00000104818	583.644	1156.03	-0.984712	0.0154385	0.487526	ces2b
ENSDARG00000105667	14.6324	37.6039	-1.34724	0.015454	0.487526	CU972454.4
ENSDARG00000058244	130.83	61.0535	1.0981	0.0154816	0.487526	il17ra1a
ENSDARG00000040178	55.6463	138.97	-1.30775	0.0154899	0.487526	havcr1
ENSDARG00000092998	174.16	70.6194	1.30637	0.0155124	0.487526	si_ch211-202f5.3
ENSDARG00000038489	337.159	153.291	1.13726	0.0155555	0.488035	b3gnt7
ENSDARG00000002336	10.7482	71.6859	-2.73732	0.0156284	0.489475	dlc
ENSDARG00000117342	22.1577	52.2836	-1.22313	0.0156912	0.490594	CU570781.3
ENSDARG00000077768	72.7127	34.5735	1.06353	0.0157528	0.490969	malt1
ENSDARG00000070006	330.67	216.789	0.610686	0.0157801	0.490969	rcn1
ENSDARG00000117679	13.0405	1.69049	2.95607	0.0158281	0.490969	BX548073.11
ENSDARG00000093125	553.487	345.055	0.680065	0.0158313	0.490969	ENSDARG00000093125
ENSDARG00000076848	23.8223	51.6227	-1.11052	0.0158386	0.490969	zgc_112492
ENSDARG00000089486	1.10759	10.3585	-3.09662	0.0158615	1	cplx3b
ENSDARG00000089418	124.654	231.129	-0.895379	0.0159031	0.491445	si_dkey-164f24.2
ENSDARG00000062372	169.618	104.459	0.695657	0.0159081	0.491445	nrd1b
ENSDARG00000098243	13.7307	0.662751	4.3701	0.0159476	1	CR762475.1
ENSDARG00000040282	48.607	177.881	-1.86035	0.0159719	0.492169	zgc_92590
ENSDARG00000007077	382.749	230.706	0.729926	0.0159859	0.492169	ankrd50l
ENSDARG00000043126	11.1098	39.3979	-1.81554	0.0160509	0.493333	blf
ENSDARG00000117782	65.8462	10.9007	2.58596	0.0160946	0.493839	LO017841.1
ENSDARG00000055901	298.494	141.383	1.07451	0.0161417	0.49437	steap4
ENSDARG00000079043	27.0101	66.6987	-1.29203	0.0161664	0.49437	si_dkeyp-75b4.10
ENSDARG00000105494	31.7685	11.3902	1.47303	0.016223	0.495265	si_ch211-113d11.8
ENSDARG00000043798	27.4276	7.71697	1.82859	0.0162889	0.496441	ms4a17a.1
ENSDARG00000093629	28.5416	83.0123	-1.53999	0.0166237	0.505449	si_ch211-106h4.4
ENSDARG00000037677	63.4992	28.5819	1.15535	0.0166402	0.505449	fgf24
ENSDARG00000091222	35.4239	9.36964	1.92996	0.016676	0.50569	si_dkey-190l8.2
ENSDARG00000101968	8.38076	0.364988	4.55397	0.0167449	1	si_ch211-227p7.1
ENSDARG00000110729	99.4467	178.694	-0.846631	0.0168246	0.507506	ENSDARG00000110729
ENSDARG00000069654	86.0932	45.8103	0.913986	0.0168461	0.507506	ppp6r2b
ENSDARG00000054510	52.1213	19.2999	1.42507	0.0168592	0.507506	adrb2b
ENSDARG00000101239	561.163	935.644	-0.737855	0.0168744	0.507506	hsd17b4
ENSDARG00000033999	309.655	136.678	1.17812	0.0168803	0.507506	cyp26a1
ENSDARG00000116863	103.89	32.8755	1.65985	0.0169173	0.507506	CU984579.1
ENSDARG00000098764	339.162	231.942	0.548072	0.0169318	0.507506	musk
ENSDARG00000001870	8317.17	13883.6	-0.739193	0.0169625	0.507588	atp1a1a.4
ENSDARG00000058409	6.94647	0	5.24784	0.0170073	1	hce2l1
ENSDARG00000098586	64.3434	142.423	-1.14326	0.0170437	0.509178	zgc_194887
ENSDARG00000016742	30.8401	8.74471	1.805	0.0171342	0.510638	rgs7bpb
ENSDARG00000053500	209.126	335.192	-0.68403	0.0171604	0.510638	cbsa
ENSDARG00000090969	17.5935	41.9494	-1.24879	0.0172069	0.510638	cbln18
ENSDARG00000016981	213.267	126.48	0.75385	0.017218	0.510638	bcar3
ENSDARG00000039423	713.102	1244.63	-0.802698	0.0172334	0.510638	AL831745.1
ENSDARG00000008186	80.1905	145.289	-0.855237	0.017296	0.510958	syk
ENSDARG00000053854	17.8612	4.50928	1.97763	0.0173254	0.510958	uts2a
ENSDARG00000061818	10.492	29.9706	-1.49108	0.0173837	0.510958	meox2b
ENSDARG00000015653	1292.11	856.796	0.592572	0.0174001	0.510958	tnip1
ENSDARG00000089362	169.302	347.244	-1.04164	0.0174114	0.510958	grn1
ENSDARG00000007396	244.754	155.088	0.660159	0.0174132	0.510958	rnd3b
ENSDARG00000094428	103.872	48.8935	1.08939	0.0174444	0.511044	si_dkey-31f5.8
ENSDARG00000007753	128.667	67.6387	0.925334	0.0175145	0.512272	cpne2
ENSDARG00000005629	203.086	376.972	-0.887418	0.0176902	0.516578	smyd2b
ENSDARG00000099145	8.96813	0.297763	4.65333	0.017751	1	BX511066.1
ENSDARG00000044276	57.1632	119.47	-1.06948	0.0177609	0.517808	spp1
ENSDARG00000059582	34.0878	14.2862	1.2456	0.017814	0.518521	sowahcb
ENSDARG00000035858	2778.31	1808.89	0.619177	0.017869	0.519289	cnn2
ENSDARG00000028173	373.997	205.957	0.86033	0.0180351	0.523279	slc4a2a
ENSDARG00000092057	18.001	1.78162	3.36615	0.0181511	0.525155	si_dkey-90l23.1
ENSDARG00000069044	104.302	61.3215	0.768149	0.0181577	0.525155	agpat4
ENSDARG00000060847	11.5363	33.7684	-1.57175	0.0183189	0.528974	setd1ba
ENSDARG00000008377	984.541	646.367	0.607739	0.018382	0.529805	epn2
ENSDARG00000054447	92.6372	156.874	-0.762284	0.0184239	0.529805	slc29a1b
ENSDARG00000015902	94.399	33.5303	1.49639	0.0184354	0.529805	stat6
ENSDARG00000094901	51.7412	15.0355	1.77287	0.0184789	0.530216	abcc6b.2
ENSDARG00000117592	12.198	0.364988	5.10476	0.0186021	1	CABZ01072563.1
ENSDARG00000099362	106.069	176.879	-0.733251	0.0186025	0.532919	CABZ01088346.1
ENSDARG00000012219	179.911	102.385	0.811716	0.0186787	0.534258	dpf2
ENSDARG00000019128	742.888	477.141	0.638176	0.0187793	0.535232	tpm4b
ENSDARG00000003902	3368.86	6661.05	-0.983335	0.0187901	0.535232	ctsl.1
ENSDARG00000101169	50.9601	98.7945	-0.942818	0.0188257	0.535232	grap2b
ENSDARG00000079089	82.7663	134.47	-0.700489	0.0188308	0.535232	fbxw8
ENSDARG00000013847	458.706	289.623	0.66117	0.0189893	0.538116	egfra
ENSDARG00000077664	485.201	795.314	-0.710993	0.0189916	0.538116	zgc_110239
ENSDARG00000093977	19.0663	4.95045	1.94728	0.0191064	0.540524	si_ch211-220f16.1
ENSDARG00000055439	154.282	62.0633	1.31504	0.0191934	0.540609	adamtsl7
ENSDARG00000068344	39.1626	86.142	-1.12582	0.0192015	0.540609	mmab
ENSDARG00000042069	78.1628	147.276	-0.914312	0.0192409	0.540609	pebp1
ENSDARG00000016570	416.4	247.023	0.752376	0.0192688	0.540609	prlra
ENSDARG00000103542	394.385	232.65	0.759792	0.0192779	0.540609	vegfaa
ENSDARG00000030616	165.574	261.917	-0.659522	0.0192883	0.540609	nfe2l1a
ENSDARG00000086362	14.6749	1.64717	3.14214	0.0193359	0.541108	pou6f2
ENSDARG00000093877	268.804	138.388	0.960016	0.0193875	0.541646	si_zfos-2330d3.7
ENSDARG00000039486	442.885	276.413	0.680377	0.019421	0.541646	bag3
ENSDARG00000059139	2.14936	14.444	-2.71461	0.0194448	0.541646	wfikkn2b
ENSDARG00000093232	10.5343	0.364988	4.89155	0.0194557	1	CR847566.1
ENSDARG00000090286	2469.67	4273.38	-0.790981	0.0195003	0.541743	serpina1
ENSDARG00000053481	10.9486	30.263	-1.45805	0.0195297	0.541743	entpd5a
ENSDARG00000040407	128.934	68.901	0.901032	0.0195686	0.541743	usp22
ENSDARG00000030364	56.8965	29.6808	0.940554	0.0196158	0.541743	angpt1
ENSDARG00000014357	27.1283	5.11927	2.40752	0.0196163	0.541743	amh
ENSDARG00000086826	3248.94	5239.32	-0.689404	0.0196498	0.541743	sult6b1
ENSDARG00000031761	355.669	537.486	-0.595141	0.0196574	0.541743	dab2
ENSDARG00000097789	53.5325	108.56	-1.02083	0.0197267	0.542636	pon3.2
ENSDARG00000099470	31.2737	11.0158	1.51072	0.0197496	0.542636	muc5.3
ENSDARG00000076780	503.78	740.342	-0.557057	0.0199384	0.546994	acadsb
ENSDARG00000011519	238.575	145.584	0.713618	0.0199808	0.547329	myl4
ENSDARG00000074695	220.7	116.384	0.919855	0.0200402	0.548128	mertka
ENSDARG00000044753	241.803	92.3879	1.39127	0.0201426	0.550078	idh3b
ENSDARG00000099960	320.646	194.101	0.724391	0.0201722	0.550078	elovl1a
ENSDARG00000100792	813.46	1367.06	-0.749068	0.0202315	0.550868	zgc_154142
ENSDARG00000098428	15.5553	1.41663	3.48696	0.0202688	0.551056	asic1c
ENSDARG00000117642	4.56245	0	4.65882	0.0203534	1	CU467042.1
ENSDARG00000115763	21.722	1.64717	3.71535	0.02044	0.554878	olfcq15
ENSDARG00000057209	28.8197	7.60593	1.91355	0.0205188	0.555525	plppr5a
ENSDARG00000008433	1090.77	751.062	0.538814	0.0206153	0.555525	unc45b
ENSDARG00000079611	48.6164	85.7018	-0.809589	0.0206321	0.555525	sema4c
ENSDARG00000103296	117.722	211.484	-0.838324	0.020634	0.555525	nup54
ENSDARG00000071636	11.3044	1.56052	2.84119	0.0206361	1	BX511034.2
ENSDARG00000097746	156.52	42.2157	1.89077	0.0206565	0.555525	si_rp71-77l1.1
ENSDARG00000023188	189.975	385.651	-1.01823	0.0207202	0.555525	lcp1
ENSDARG00000042641	280.854	594.933	-1.08072	0.0207203	0.555525	cyp51
ENSDARG00000074740	41.1143	93.6566	-1.17875	0.0207625	0.555525	arhgap18
ENSDARG00000059373	518.968	304.327	0.768863	0.0208054	0.555525	dnajc8
ENSDARG00000095741	37.471	4.89321	2.94521	0.0208198	0.555525	si_ch1073-75o15.3
ENSDARG00000091627	4.53095	18.5062	-2.03279	0.0208252	0.555525	si_dkey-271j15.3
ENSDARG00000006526	14140.1	8866.55	0.673408	0.0208314	0.555525	fn1b
ENSDARG00000079011	145.083	265.763	-0.871752	0.0208802	0.556009	col17a1b
ENSDARG00000075748	40.0195	88.9005	-1.14446	0.0209802	0.557475	ENSDARG00000075748
ENSDARG00000056765	1440.41	2645.54	-0.87757	0.0210036	0.557475	ela2l
ENSDARG00000093185	21.8431	5.5176	1.9654	0.0210275	0.557475	ENSDARG00000093185
ENSDARG00000116660	19.9784	45.4155	-1.20189	0.0210773	0.557542	pigrl2.3
ENSDARG00000102055	1063.22	1530.48	-0.525742	0.0211141	0.557542	hadhb
ENSDARG00000089646	47.0454	16.7779	1.50455	0.0211319	0.557542	ctdspl3
ENSDARG00000042856	54.6333	150.241	-1.46629	0.021177	0.557542	itpka
ENSDARG00000099169	194.133	118.061	0.718086	0.0211838	0.557542	cxcl8b.3
ENSDARG00000025608	11.5999	31.6974	-1.45234	0.0212253	0.557826	casp6b.1
ENSDARG00000091692	2.05292	13.0763	-2.60455	0.0213594	0.560538	havcr2
ENSDARG00000026988	17.4753	2.75157	2.62301	0.0213934	0.560618	tbc1d22b
ENSDARG00000061908	273.139	403.346	-0.563277	0.0214625	0.561228	mfsd12a
ENSDARG00000053133	152.864	74.2821	1.04002	0.0214786	0.561228	b3gnt7l
ENSDARG00000030758	0.424013	10.498	-4.88057	0.0215284	1	guca1c
ENSDARG00000034470	5633.37	8192.28	-0.540338	0.0216044	0.563042	aldoab
ENSDARG00000075161	335.586	598.526	-0.833849	0.0216325	0.563042	defbl1
ENSDARG00000025428	3196.97	1202.89	1.41013	0.02167	0.563042	socs3a
ENSDARG00000098167	5.24516	18.1327	-1.7931	0.0216956	0.563042	si_dkey-176f19.4
ENSDARG00000044605	84.9846	137.755	-0.695667	0.0217032	0.563042	stx12l
ENSDARG00000037402	0	11.6796	-5.99894	0.0217969	1	lim2.3
ENSDARG00000079387	40.4047	74.7274	-0.882464	0.0218709	0.565685	si_ch211-102c2.4
ENSDARG00000070166	39.7252	0.686652	5.87168	0.0218885	0.565685	zgc_153499
ENSDARG00000068851	507.804	307.757	0.722302	0.0219301	0.565685	rnf183
ENSDARG00000110742	8.21215	0.729976	3.58051	0.0219796	1	CR388207.2
ENSDARG00000115869	31.1327	9.52248	1.69539	0.0219911	0.565685	ENSDARG00000115869
ENSDARG00000063577	1.17254	8.90306	-2.83636	0.0220083	1	klhl35
ENSDARG00000086654	172.997	93.9147	0.875507	0.0220253	0.565685	cbln11
ENSDARG00000023062	1074.56	463.594	1.21225	0.0220624	0.565685	ccn1
ENSDARG00000059369	60.4647	13.0807	2.2118	0.0220732	0.565685	si_ch1073-15f12.3
ENSDARG00000002210	298.898	180.779	0.722449	0.0220798	0.565685	stk25a
ENSDARG00000098951	17.0176	3.68322	2.20951	0.0221155	0.565685	BX957297.1
ENSDARG00000004114	84.3031	47.4247	0.832579	0.022117	0.565685	tti1
ENSDARG00000039034	2905.13	1951.78	0.573951	0.0221726	0.566307	marcksl1a
ENSDARG00000015709	558.065	318.1	0.810534	0.0222467	0.567402	hsd17b12a
ENSDARG00000099633	218.15	395.11	-0.855671	0.0222787	0.567419	sec14l7
ENSDARG00000117241	197.962	71.1092	1.47914	0.0223213	0.567705	CABZ01067657.1
ENSDARG00000069245	1158.21	2530.6	-1.12708	0.0224008	0.56893	matn3a
ENSDARG00000009740	278.711	401.181	-0.524021	0.0225398	0.57166	ppp1r7
ENSDARG00000100055	16.0659	35.775	-1.15508	0.022584	0.571965	tox2
ENSDARG00000067713	240.63	138.464	0.795517	0.0226149	0.571965	snx18a
ENSDARG00000070605	8.05515	0.364988	4.49736	0.0226386	1	b4galnt2.2
ENSDARG00000024877	87.1844	206.085	-1.23257	0.0226869	0.572987	ptgr1
ENSDARG00000035434	128.402	75.4823	0.765312	0.022877	0.576985	zmat5
ENSDARG00000103773	1.75881	12.1342	-2.71311	0.0229928	1	CR457444.5
ENSDARG00000101212	142.633	85.6445	0.730935	0.0230442	0.580395	CU681841.1
ENSDARG00000069828	59.1422	106.163	-0.850022	0.023104	0.581093	si_ch211-117n7.7
ENSDARG00000006617	300.95	184.068	0.707336	0.0231932	0.582528	napga
ENSDARG00000103102	15.9642	39.1888	-1.26885	0.0233382	0.58536	ENSDARG00000103102
ENSDARG00000035631	250.454	147.464	0.762033	0.0234071	0.585739	sdf2l1
ENSDARG00000007788	8.53753	32.7806	-1.92787	0.0234179	0.585739	atp2b1b
ENSDARG00000062442	12.5487	1.94493	2.66881	0.0235025	1	msrb1b
ENSDARG00000018491	1449.22	771.728	0.909203	0.0235155	0.587029	pdia4
ENSDARG00000003017	808.029	506.407	0.673259	0.0235342	0.587029	ube2al
ENSDARG00000102318	4.53009	0	4.63929	0.0235379	1	il6
ENSDARG00000076853	48.4182	99.2008	-1.02394	0.0237602	0.591174	areg
ENSDARG00000036438	1865.6	2692.76	-0.529246	0.0237802	0.591174	ndufv1
ENSDARG00000027609	115.818	67.2733	0.783882	0.0238131	0.591174	hpn
ENSDARG00000042563	6.09209	20.3371	-1.72585	0.0238308	0.591174	mis18bp1
ENSDARG00000053462	43.0816	6.92479	2.64111	0.0239911	0.593083	c3a.5
ENSDARG00000063321	21.3773	7.16924	1.56618	0.0239935	0.593083	rabl2
ENSDARG00000003229	16.5343	2.01215	3.0349	0.0240059	0.593083	gdf9
ENSDARG00000059404	253.134	164.007	0.627189	0.024096	0.593928	rab43
ENSDARG00000076914	49.8535	23.1305	1.11188	0.0241056	0.593928	lacc1
ENSDARG00000097504	572.088	247.014	1.21016	0.0242266	0.595739	CR626907.3
ENSDARG00000074149	167.314	102.113	0.715737	0.0242448	0.595739	itpr1b
ENSDARG00000023157	169.674	95.999	0.816048	0.0242986	0.596252	cbln10
ENSDARG00000079111	1294.87	2054.66	-0.665659	0.0244552	0.599218	actc1c
ENSDARG00000061233	1836.76	875.548	1.06856	0.0244855	0.599218	abcc5
ENSDARG00000051823	2.14936	13.4034	-2.60085	0.0246501	0.600208	hyal4
ENSDARG00000068401	201.232	116.601	0.791535	0.0246564	0.600208	yap1
ENSDARG00000054340	15.2146	39.1938	-1.33806	0.0246797	0.600208	sla1a
ENSDARG00000013576	566.176	222.453	1.34733	0.0246825	0.600208	gadd45bb
ENSDARG00000090548	257.595	148.151	0.798553	0.0246915	0.600208	CR753886.1
ENSDARG00000015156	251.184	381.238	-0.604144	0.0247362	0.600491	fbln2
ENSDARG00000111840	108.37	52.0329	1.05644	0.0247885	0.600956	cxcl18a.1
ENSDARG00000111902	60.0213	20.6199	1.53615	0.0249017	0.602893	FO704772.1
ENSDARG00000016598	569.07	1544.27	-1.44017	0.0251913	0.609091	ckmt1
ENSDARG00000037283	245.337	137.248	0.837431	0.0252817	0.609464	plrg1
ENSDARG00000012915	5.31074	24.8195	-2.1704	0.0253004	0.609464	ech1
ENSDARG00000113258	7.43543	0	5.35036	0.0253277	1	BX546453.1
ENSDARG00000088315	9.15529	27.3918	-1.57481	0.0253549	0.609464	si_ch211-103f14.3
ENSDARG00000099184	273.226	442.577	-0.697811	0.0253792	0.609464	map2k6
ENSDARG00000079932	1026.59	1608.64	-0.647441	0.0253861	0.609464	zgc_152830
ENSDARG00000060671	687.451	1275.33	-0.890317	0.0254083	0.609464	lct
ENSDARG00000043527	30.6971	11.9086	1.36462	0.0255287	0.611246	plpp6
ENSDARG00000042010	3249.5	5158.77	-0.666959	0.02555	0.611246	pklr
ENSDARG00000076055	0.424013	9.72023	-4.76944	0.0255887	1	rpgrip1
ENSDARG00000100020	2493.99	1361.79	0.872788	0.025642	0.611981	pim1
ENSDARG00000099558	366.659	710.038	-0.950833	0.0256482	0.611981	ENSDARG00000099558
ENSDARG00000076858	79.0426	18.8239	2.06489	0.0257371	0.613295	ENSDARG00000076858
ENSDARG00000062352	192.498	288.501	-0.583929	0.0258529	0.615246	sema4ab
ENSDARG00000097208	995.927	509.839	0.965474	0.0259854	0.617226	ENSDARG00000097208
ENSDARG00000098515	8.04966	25.5883	-1.66497	0.0260183	0.617226	si_dkey-16p6.1
ENSDARG00000058504	68.7594	30.0015	1.20407	0.0260383	0.617226	ap1s2
ENSDARG00000053269	61.3668	108.218	-0.830029	0.0260915	0.617682	slc2a15b
ENSDARG00000094860	74.4775	19.1873	1.94986	0.0261636	0.61858	gpr186
ENSDARG00000008388	330.18	157.865	1.06564	0.0262551	0.619486	mmp14b
ENSDARG00000036337	145.895	90.4909	0.68975	0.026277	0.619486	cers3b
ENSDARG00000061355	1505.18	2175.96	-0.531917	0.0263044	0.619486	aoc1
ENSDARG00000104314	137.295	86.0284	0.673438	0.0263585	0.619827	nrg1
ENSDARG00000002968	301.973	589.998	-0.963768	0.0263873	0.619827	a1cf
ENSDARG00000092240	68.3001	114.425	-0.746224	0.0264316	0.620065	si_ch211-243a20.3
ENSDARG00000087625	104.705	253.851	-1.27618	0.0265434	0.620754	si_ch211-173a9.6
ENSDARG00000039892	258.703	165.485	0.64594	0.0265795	0.620754	gnpnat1
ENSDARG00000025089	118.552	52.5898	1.16951	0.02661	0.620754	loxl4
ENSDARG00000070959	839.956	1268.35	-0.594846	0.0266271	0.620754	si_ch211-288g17.3
ENSDARG00000058372	27.4559	5.63759	2.25733	0.0266321	0.620754	mcph1
ENSDARG00000041699	21.9202	72.6863	-1.71405	0.0266819	0.620796	piwil1
ENSDARG00000037392	164.027	85.6625	0.934534	0.0267024	0.620796	med19a
ENSDARG00000041413	1.62891	12.2825	-2.80538	0.0267751	1	adgrg11
ENSDARG00000023498	220.328	107.403	1.03619	0.0268171	0.622373	gmppab
ENSDARG00000100479	26.1037	9.72464	1.42058	0.0268388	0.622373	si_dkey-43f9.4
ENSDARG00000097123	41.5453	15.9607	1.37918	0.0269634	0.624463	FP102170.1
ENSDARG00000040505	235.462	147.662	0.674161	0.0270222	0.624544	yif1b
ENSDARG00000044550	17.7558	39.516	-1.14301	0.0270358	0.624544	hif1al2
ENSDARG00000076126	416.648	1094.3	-1.39167	0.027175	0.626723	actc1a
ENSDARG00000067729	15.538	2.54045	2.6151	0.0271992	0.626723	arid3c
ENSDARG00000041411	26.3187	74.451	-1.48967	0.0273092	0.628457	rad51
ENSDARG00000012610	5.34576	41.0081	-2.96742	0.0273848	0.629399	saga
ENSDARG00000104686	0	4.39873	-4.59891	0.027419	1	hsf5
ENSDARG00000088377	0	10.5847	-5.85671	0.027441	1	rp1l1b
ENSDARG00000059846	29.4481	4.97538	2.59504	0.0274754	0.630683	epg5
ENSDARG00000103849	416.089	669.501	-0.685295	0.0275288	0.631109	mdh1ab
ENSDARG00000039832	48.1152	117.074	-1.28049	0.027618	0.632355	gsta.2
ENSDARG00000001303	0.26066	6.18979	-4.13217	0.0277375	1	psmb8a
ENSDARG00000108340	3.64837	18.4813	-2.27555	0.027745	0.633762	si_ch211-283g2.2
ENSDARG00000025903	174.589	282.484	-0.696631	0.027772	0.633762	lgals9l1
ENSDARG00000078233	1105.94	809.165	0.450519	0.0277907	0.633762	ctnnd1
ENSDARG00000037533	66.5267	129.172	-0.946429	0.0278193	0.633762	mep1b
ENSDARG00000105641	101.903	44.9499	1.18094	0.0279114	0.635064	si_ch211-98n17.5
ENSDARG00000041108	703.532	1165.58	-0.727914	0.0280292	0.635724	ctsh
ENSDARG00000056744	639.014	1520.29	-1.24961	0.0280345	0.635724	ela2
ENSDARG00000041372	139.921	230.567	-0.721054	0.0280855	0.635724	ENSDARG00000041372
ENSDARG00000089477	31.2097	92.3853	-1.55183	0.0281117	0.635724	si_ch211-132g1.3
ENSDARG00000038321	205.032	86.1035	1.25329	0.0281158	0.635724	zgc_172053
ENSDARG00000010779	96.8776	27.1667	1.82734	0.0282009	0.636212	tlk2
ENSDARG00000042727	69.958	35.0301	1.00908	0.0282184	0.636212	exo5
ENSDARG00000067966	111.991	188.189	-0.744596	0.028249	0.636212	fem1a
ENSDARG00000069013	448.948	712.426	-0.665999	0.0282776	0.636212	prdx4
ENSDARG00000041570	202.367	295.339	-0.544978	0.0283748	0.637606	mrpl39
ENSDARG00000099915	1.75881	10.7942	-2.54584	0.0284749	1	p2ry2.1
ENSDARG00000041550	44.9054	9.67636	2.2091	0.0285118	0.639252	pimr138
ENSDARG00000042993	21402.5	35011.2	-0.710017	0.0286066	0.639252	prss1
ENSDARG00000097564	13.8161	3.40488	2.04831	0.0286346	0.639252	si_ch73-190f9.4
ENSDARG00000055365	94.1744	56.5832	0.735741	0.0286636	0.639252	si_dkey-25e12.3
ENSDARG00000022891	915.187	639.869	0.516342	0.028679	0.639252	zgc_175214
ENSDARG00000078707	16.9445	38.2726	-1.18813	0.0286911	0.639252	sema7a
ENSDARG00000024314	550.656	381.61	0.528046	0.0287188	0.639252	herpud1
ENSDARG00000013755	2135.15	3701.86	-0.793882	0.0287445	0.639252	actn3a
ENSDARG00000092788	1.59655	9.16246	-2.51576	0.0287528	1	si_dkey-21e2.15
ENSDARG00000062720	3.68183	15.7551	-2.02562	0.0287653	0.639252	pcdh1a
ENSDARG00000038228	265.853	447.013	-0.748667	0.0288165	0.639606	selenow2a
ENSDARG00000080922	7.85701	0.619427	3.61149	0.0290472	1	BX511240.1
ENSDARG00000010255	196.872	107.292	0.875492	0.0290981	0.645067	bin2b
ENSDARG00000104576	98.7305	174.347	-0.816699	0.0293262	0.648337	ENSDARG00000104576
ENSDARG00000077920	26.0876	4.72488	2.44039	0.0293292	0.648337	csmd3a
ENSDARG00000096030	1.85721	9.49858	-2.31912	0.0293677	1	si_dkey-262g12.7
ENSDARG00000016789	3.1953	17.1518	-2.51587	0.0293805	0.648337	zgc_152891
ENSDARG00000069615	15.7042	57.1132	-1.86592	0.0294589	0.648337	ckmt2a
ENSDARG00000041685	394.294	553.977	-0.490122	0.0294959	0.648337	si_dkey-105h12.2
ENSDARG00000037067	148.399	224.605	-0.597095	0.0295062	0.648337	dnajc22
ENSDARG00000087473	53.2713	92.5977	-0.791235	0.0295282	0.648337	dnajb12b
ENSDARG00000100540	141.424	73.9899	0.927197	0.0295316	0.648337	CABZ01114105.1
ENSDARG00000094677	0.325609	6.73757	-4.23708	0.029875	1	si_dkey-92j12.5
ENSDARG00000073747	306.857	534.177	-0.797648	0.0299279	0.656243	si_dkey-1j5.4
ENSDARG00000080775	19.788	5.40705	1.84274	0.0300959	0.659067	CR847523.2
ENSDARG00000117109	0.848026	8.67149	-3.55796	0.0301381	1	CR626884.6
ENSDARG00000008306	29.5857	60.3984	-1.018	0.030171	0.659067	rdh5
ENSDARG00000016200	1010.06	623.613	0.695371	0.0301913	0.659067	trib3
ENSDARG00000094554	20.0495	3.77483	2.38747	0.030275	0.659067	si_ch73-7i4.1
ENSDARG00000012881	140.93	282.661	-1.00703	0.030282	0.659067	slc4a1a
ENSDARG00000043531	1572.48	991.256	0.66567	0.0302893	0.659067	jun
ENSDARG00000076697	2.37853	11.3086	-2.18885	0.0303931	1	ENSDARG00000076697
ENSDARG00000043542	104.768	51.3753	1.035	0.0304165	0.659067	zpr1
ENSDARG00000105530	28.5186	9.16246	1.61403	0.0304467	0.659067	si_dkey-19b23.14
ENSDARG00000104999	21.8956	7.74087	1.49133	0.0304501	0.659067	CT027980.1
ENSDARG00000095157	46.92	130.093	-1.47422	0.0304515	0.659067	zgc_163080
ENSDARG00000108038	21.407	46.6858	-1.10251	0.0304758	0.659067	CABZ01109481.1
ENSDARG00000040274	11.7016	39.2582	-1.76362	0.030515	0.659067	scamp5b
ENSDARG00000094265	63.2141	33.6523	0.904401	0.0305292	0.659067	si_dkey-183n20.15
ENSDARG00000087751	0.325609	5.58035	-3.97349	0.0305499	1	CR382337.1
ENSDARG00000105416	107.049	195.299	-0.863025	0.0305999	0.659808	adgrg4a
ENSDARG00000090889	64.6307	31.7373	1.01391	0.0307176	0.661235	ENSDARG00000090889
ENSDARG00000005800	262.208	166.488	0.657828	0.030739	0.661235	ampd3a
ENSDARG00000028087	430.516	825.589	-0.938242	0.0308265	0.662176	aldh2.2
ENSDARG00000102977	516.632	781.311	-0.595499	0.0308913	0.662176	cant1b
ENSDARG00000042825	457.033	303.282	0.593158	0.0308923	0.662176	rnf169
ENSDARG00000025350	4460.12	6821.03	-0.613016	0.0310226	0.663653	prdx2
ENSDARG00000105674	118.197	36.9705	1.67383	0.0310648	0.663653	ms4a17a.2
ENSDARG00000076371	9.4831	26.0953	-1.47322	0.0310995	0.663653	ENSDARG00000076371
ENSDARG00000040278	404.478	834.295	-1.04328	0.0311076	0.663653	klhl38b
ENSDARG00000091757	572.303	290.353	0.979394	0.0311876	0.664577	adgrf6
ENSDARG00000016999	83.3667	33.7115	1.3057	0.0313095	0.66547	lin28a
ENSDARG00000060165	22.8177	7.62088	1.5736	0.0313477	0.66547	dnah7
ENSDARG00000096809	139.584	254.865	-0.862644	0.0313957	0.66547	si_ch211-168b3.2
ENSDARG00000044528	1513.49	2642.05	-0.803185	0.0314485	0.66547	slc15a1b
ENSDARG00000103515	21.7751	6.29985	1.78056	0.0314585	0.66547	vcana
ENSDARG00000098228	871.642	640.807	0.443454	0.0314766	0.66547	thrap3b
ENSDARG00000100342	112.115	64.8259	0.793742	0.0315244	0.66547	zgc_158464
ENSDARG00000105274	561.108	1088.83	-0.95681	0.0315704	0.66547	CABZ01074130.1
ENSDARG00000004840	231.688	157.545	0.558575	0.0316421	0.66547	rassf1
ENSDARG00000095512	32.481	65.7446	-1.01397	0.0316459	0.66547	rca2.2
ENSDARG00000086616	1.36825	9.50754	-2.67561	0.0316878	1	cabz01093075.1
ENSDARG00000068263	76.1486	31.6651	1.26116	0.0317151	0.66547	csf1b
ENSDARG00000015472	1260.65	897.041	0.490618	0.0317177	0.66547	gpc4
ENSDARG00000074528	8.79623	23.9003	-1.42702	0.0317408	0.66547	unm_sa821
ENSDARG00000117541	27.132	94.1068	-1.7954	0.0317432	0.66547	FP236197.1
ENSDARG00000067605	194.631	125.253	0.636817	0.0318838	0.667133	napaa
ENSDARG00000054632	117.554	203.114	-0.792404	0.0318961	0.667133	fli1a
ENSDARG00000035551	24.4693	9.61361	1.36634	0.0319484	0.667456	iqcd
ENSDARG00000093064	8.60663	0.960514	3.14025	0.0321077	1	ENSDARG00000093064
ENSDARG00000104005	41.0199	10.7997	1.92165	0.0321359	0.668795	slc4a3
ENSDARG00000040064	137.611	85.8362	0.676874	0.0321637	0.668795	acp6
ENSDARG00000105351	204.991	341.043	-0.732943	0.0321651	0.668795	si_ch211-113d11.6
ENSDARG00000056695	119.694	64.952	0.88189	0.0322632	0.668795	phc2a
ENSDARG00000094328	0	4.18762	-4.52409	0.0322801	1	si_dkey-93n13.1
ENSDARG00000002311	0	9.85468	-5.75346	0.0322922	1	fabp11b
ENSDARG00000058803	1.36935	14.4217	-3.42387	0.0323066	0.668795	grk1a
ENSDARG00000054846	38.354	17.8066	1.10243	0.0323859	0.668795	CU657980.1
ENSDARG00000076972	375.074	555.724	-0.567587	0.0324323	0.668795	plvapa
ENSDARG00000040466	4200.42	6810.11	-0.697183	0.0324395	0.668795	vil1
ENSDARG00000093316	69.5259	26.9909	1.3605	0.0324643	0.668795	adgrf8
ENSDARG00000076146	94.1418	35.9273	1.38764	0.032486	0.668795	zgc_172075
ENSDARG00000004904	257.716	395.046	-0.616454	0.0325418	0.668795	gys2
ENSDARG00000096791	13.6832	32.5524	-1.23418	0.0326309	0.668795	si_ch73-344o19.1
ENSDARG00000093444	66.8272	27.5665	1.27548	0.0326862	0.668795	si_dkey-106l3.7
ENSDARG00000079723	67.8615	138.076	-1.01627	0.0327084	0.668795	si_dkey-46g23.1
ENSDARG00000002219	117.905	202.381	-0.777525	0.0327098	0.668795	si_dkey-103j14.5
ENSDARG00000073675	2.60573	16.4547	-2.608	0.0327387	0.668795	tlr8b
ENSDARG00000013976	1698.57	1266.06	0.424064	0.0327883	0.668795	anxa13
ENSDARG00000117384	6.77786	19.9183	-1.57173	0.0327899	0.668795	CABZ01084575.1
ENSDARG00000035459	3.06124	15.2213	-2.27947	0.0328771	0.668795	spns3
ENSDARG00000089769	1096.18	760.192	0.528709	0.0328803	0.668795	hapln1a
ENSDARG00000012422	547.674	841.092	-0.618684	0.0329166	0.668795	col11a2
ENSDARG00000059858	12.8468	1.94941	2.70127	0.0329531	0.668795	pappab
ENSDARG00000092334	46.7678	7.05924	2.73464	0.0329852	0.668795	CR383672.1
ENSDARG00000090526	149.89	62.9178	1.25029	0.0330017	0.668795	zgc_158404
ENSDARG00000110019	42.6166	86.9795	-1.01952	0.0330388	0.668795	CABZ01079267.1
ENSDARG00000006603	748.825	527.261	0.505353	0.0330403	0.668795	csrp1a
ENSDARG00000089225	213.489	124.089	0.7799	0.0330624	0.668795	ro60
ENSDARG00000105706	14.9693	1.3494	3.47335	0.0331042	0.668795	or125-3
ENSDARG00000077456	24.2507	8.56645	1.49682	0.0331098	0.668795	si_ch211-113a14.12
ENSDARG00000113320	82.8499	40.5532	1.02688	0.0331189	0.668795	si_dkey-88n24.5
ENSDARG00000052336	253.955	424.303	-0.739792	0.033277	0.671015	ociad2
ENSDARG00000019228	761.052	1195.77	-0.651319	0.0333273	0.671015	mogat2
ENSDARG00000100450	50.0757	114.609	-1.21047	0.0333399	0.671015	btr21
ENSDARG00000109383	8.70747	0.364988	4.61448	0.0333626	1	taar18e
ENSDARG00000102825	23.8545	50.2968	-1.09438	0.0334357	0.671974	olfm2b
ENSDARG00000100185	202.539	95.4192	1.08428	0.0334616	0.671974	elovl7b
ENSDARG00000052099	304.107	446.575	-0.554358	0.0335648	0.6732	agxta
ENSDARG00000005392	7.39954	0.984415	2.90549	0.0335731	1	slc5a5
ENSDARG00000074282	224.995	335.657	-0.573113	0.0336501	0.6732	si_ch73-12o23.1
ENSDARG00000017773	89.9587	153.17	-0.761074	0.0336836	0.6732	slc16a12a
ENSDARG00000030938	17.5611	54.2319	-1.59776	0.0337397	0.6732	fermt3b
ENSDARG00000035676	1606.23	1111.18	0.531446	0.0337424	0.6732	ptp4a2b
ENSDARG00000114715	12.6209	0.964991	3.68435	0.0337656	1	CU570893.1
ENSDARG00000098837	61.951	33.3456	0.887591	0.0337951	0.6732	tgm5l
ENSDARG00000055092	618.566	429.039	0.527956	0.0338217	0.6732	pora
ENSDARG00000067777	61.3502	21.7817	1.49384	0.0338559	0.6732	zgc_158640
ENSDARG00000074060	265.853	162.843	0.703798	0.0338876	0.6732	map3k14a
ENSDARG00000092615	15.9491	1.02774	3.96926	0.0339225	0.6732	CR848741.1
ENSDARG00000026017	296.389	492.829	-0.736147	0.0339377	0.6732	xpnpep2
ENSDARG00000079420	879.762	1237.55	-0.491708	0.0339879	0.6732	dpp4
ENSDARG00000031709	194.226	115.021	0.751764	0.034056	0.6732	mllt1b
ENSDARG00000045843	136.321	237.565	-0.798338	0.0340794	0.6732	apex1
ENSDARG00000041609	138.92	68.6715	1.0167	0.0341475	0.6732	adarb1a
ENSDARG00000079585	27.3342	9.1575	1.59496	0.0341969	0.6732	pkn3
ENSDARG00000090890	34.405	75.7446	-1.12107	0.0342027	0.6732	cmklr1
ENSDARG00000102986	71.7161	133.885	-0.895567	0.0342075	0.6732	csf1ra
ENSDARG00000096417	17.1844	3.23158	2.3865	0.0342439	0.6732	BX470238.1
ENSDARG00000012467	484.91	275.578	0.815779	0.0342651	0.6732	spint1b
ENSDARG00000041295	0	6.48314	-5.14664	0.0344368	1	lim2.5
ENSDARG00000020623	507.91	359.473	0.499956	0.0344375	0.675854	baxa
ENSDARG00000103966	15.4864	2.90992	2.3869	0.0346179	0.678457	si_ch211-156b7.5
ENSDARG00000097752	15.5763	4.64373	1.74709	0.0346786	0.678457	si_rp71-77l1.2
ENSDARG00000006553	945.556	633.132	0.579554	0.0346824	0.678457	rras
ENSDARG00000111877	196.052	120.237	0.702783	0.0348119	0.680257	bcl7ba
ENSDARG00000015966	346.809	204.462	0.764816	0.0348842	0.680936	yaf2
ENSDARG00000057408	24.369	66.6283	-1.44397	0.0350866	0.684151	CABZ01067232.1
ENSDARG00000026820	0	9.48969	-5.69893	0.0351144	1	gucy2d
ENSDARG00000095459	319.949	207.742	0.625115	0.0351453	0.68456	si_ch211-191j22.3
ENSDARG00000055373	76.9898	30.4004	1.34318	0.0352268	0.685411	sema3fb
ENSDARG00000074442	3.74678	15.2084	-1.96523	0.035317	0.685423	alx4b
ENSDARG00000068290	7.36217	23.1504	-1.66029	0.0353311	0.685423	si_dkey-286h2.3
ENSDARG00000070108	242.1	352.533	-0.541523	0.035457	0.685423	dek
ENSDARG00000117735	36.3146	6.14647	2.55411	0.0354743	0.685423	CR926130.1
ENSDARG00000021383	371.096	598.387	-0.687362	0.0354815	0.685423	naalad2
ENSDARG00000039806	3.192	15.4523	-2.22277	0.0354842	0.685423	tbxtb
ENSDARG00000101914	364.665	256.281	0.509431	0.0355053	0.685423	metrnla
ENSDARG00000060445	42.7227	21.0576	1.01542	0.0355362	0.685423	elp6
ENSDARG00000098925	42.1113	14.1114	1.56795	0.0355984	0.685423	prdm1b
ENSDARG00000009922	12.253	29.6679	-1.26999	0.0356054	0.685423	dmbx1a
ENSDARG00000102713	27.4383	68.892	-1.32436	0.0357076	0.685733	si_ch211-205a14.1
ENSDARG00000018283	546.964	358.558	0.609412	0.0357636	0.685733	cyba
ENSDARG00000079653	24.8523	2.78993	3.16469	0.0357671	0.685733	cyp2x6
ENSDARG00000038593	4.82224	16.9327	-1.83767	0.0357728	0.685733	rspo4
ENSDARG00000005191	11227.3	15469.6	-0.462406	0.0358628	0.686389	ahcy
ENSDARG00000032156	17.5468	1.62327	3.42112	0.0359375	0.686389	zgc_171776
ENSDARG00000069428	14.9356	1.92103	2.93559	0.0359629	0.686389	slbp2
ENSDARG00000079031	0.846928	10.4069	-3.51914	0.035994	1	si_ch211-22d5.2
ENSDARG00000092999	4.75596	21.2165	-2.0965	0.0360059	0.686389	tnni4b.1
ENSDARG00000043226	0.325609	5.37867	-3.92657	0.0360103	1	nfixa
ENSDARG00000091860	111.269	47.2031	1.23888	0.0360327	0.686389	zgc_194007
ENSDARG00000101264	67.0789	145.256	-1.10551	0.0360341	0.686389	trim35-12
ENSDARG00000099491	460.056	318.71	0.529662	0.0360792	0.686526	tmem176l.1
ENSDARG00000036942	877.72	1232.88	-0.490003	0.0362082	0.687767	gpd1c
ENSDARG00000006588	5399.27	2188.52	1.30279	0.0362466	0.687767	zgc_111983
ENSDARG00000077650	5.96329	17.8773	-1.59953	0.0362581	0.687767	tnksa
ENSDARG00000015823	48.4525	114.182	-1.23957	0.0363424	0.688577	vps26b
ENSDARG00000117211	55.9261	28.5475	0.961388	0.0363768	0.688577	CR936462.1
ENSDARG00000110967	11.4796	0.643327	4.13458	0.0365745	1	FP102169.1
ENSDARG00000090617	39.2153	15.5101	1.32595	0.0366021	0.69212	ctif
ENSDARG00000058585	26.0694	48.1113	-0.891701	0.0368678	0.696417	chst2b
ENSDARG00000058257	2.73673	11.5874	-2.11229	0.0369238	1	slc39a1
ENSDARG00000100000	52.3356	104.861	-1.00025	0.0369474	0.696486	CR352226.5
ENSDARG00000044752	61.0575	21.4032	1.51629	0.0369483	0.696486	p2rx4a
ENSDARG00000076574	19.5207	38.9827	-1.00346	0.0370782	0.698211	si_ch73-160i9.3
ENSDARG00000110153	5.50998	0.297763	3.94966	0.0371987	1	CR450812.1
ENSDARG00000090820	86.7418	49.5777	0.808888	0.0372052	0.699421	slc2a10
ENSDARG00000076110	25.0732	6.2909	1.98313	0.0372197	0.699421	nwd1
ENSDARG00000008573	286.799	203.332	0.496183	0.0374324	0.702691	fam20b
ENSDARG00000102689	98.8159	39.5205	1.31961	0.0375573	0.704307	BX663516.2
ENSDARG00000086985	591.186	837.859	-0.502039	0.0378066	0.707456	klc4
ENSDARG00000063014	63.1041	120.496	-0.926007	0.0378267	0.707456	dbpa
ENSDARG00000103312	2.01947	10.7703	-2.33829	0.0378277	1	ENSDARG00000103312
ENSDARG00000099779	40.8499	100.619	-1.29192	0.0378423	0.707456	si_ch211-11n16.2
ENSDARG00000090002	4.33634	0	4.57139	0.037928	1	cln6b
ENSDARG00000043173	0.848026	7.56309	-3.36805	0.0379813	1	cela1.3
ENSDARG00000062721	148.651	65.2556	1.18358	0.0380409	0.709573	dennd4a
ENSDARG00000097800	8.47697	1.02774	3.05989	0.0380456	1	CR788235.1
ENSDARG00000001710	451.18	627.945	-0.477339	0.0380841	0.709573	flot1a
ENSDARG00000014058	34.848	13.484	1.35831	0.0381157	0.709573	rab36
ENSDARG00000017127	337.639	180.137	0.904021	0.0381699	0.709573	pdzk1ip1
ENSDARG00000100972	7.52638	20.2455	-1.43341	0.0381854	0.709573	myh11b
ENSDARG00000053485	4940.8	6796.85	-0.46017	0.0382275	0.709573	aldh6a1
ENSDARG00000067714	32.5591	14.3868	1.16409	0.0382577	0.709573	hspb3
ENSDARG00000075833	153.215	91.208	0.748775	0.0383318	0.709573	lyve1a
ENSDARG00000105696	91.773	37.6915	1.27436	0.038444	0.709573	CABZ01021433.1
ENSDARG00000031891	49.3682	26.7331	0.892114	0.0384545	0.709573	tbx1
ENSDARG00000059059	147.141	263.455	-0.835859	0.0384635	0.709573	emsy
ENSDARG00000088079	71.2786	136.568	-0.932625	0.0384644	0.709573	tmed6
ENSDARG00000075134	4.92151	0.364988	3.80386	0.0384685	1	adgrf11
ENSDARG00000003205	304.088	208.306	0.545219	0.0384821	0.709573	ngly1
ENSDARG00000102300	15.1844	32.7113	-1.0935	0.0385033	0.709573	ca9
ENSDARG00000109869	0.26066	4.87875	-3.78168	0.0385794	1	zgc_174719
ENSDARG00000093535	25.9899	99.3131	-1.93354	0.0386639	0.71152	BX005309.1
ENSDARG00000096587	1.79226	9.98755	-2.4245	0.0387003	1	itgam
ENSDARG00000101074	14310	19059.2	-0.413464	0.0387403	0.71152	glud1b
ENSDARG00000006010	213.422	138.219	0.623357	0.038832	0.71152	bmi1a
ENSDARG00000075536	1705.7	1229.1	0.472693	0.0388757	0.71152	cpne1
ENSDARG00000035360	126.79	192.494	-0.602071	0.0389012	0.71152	mink1
ENSDARG00000095733	21.8853	1.65164	3.72319	0.0389168	0.71152	CT573344.2
ENSDARG00000024631	12.2931	2.03605	2.59301	0.0389209	1	nlrc5
ENSDARG00000071551	12.8688	43.4416	-1.75637	0.0389451	0.71152	xrcc6
ENSDARG00000040557	27.9516	8.03367	1.80336	0.0389543	0.71152	exosc5
ENSDARG00000087633	210.684	311.463	-0.566503	0.0389621	0.71152	si_dkey-11o18.5
ENSDARG00000079858	0	3.84653	-4.4025	0.0391256	1	tmem163a
ENSDARG00000103659	213.429	463.8	-1.12111	0.0392505	0.714303	bco1l
ENSDARG00000021265	621.838	939.994	-0.597705	0.039251	0.714303	mybpc2b
ENSDARG00000059363	87.5402	34.6258	1.3439	0.0392632	0.714303	tgfbr2a
ENSDARG00000104450	835.072	1232.67	-0.560497	0.0392721	0.714303	CR855996.2
ENSDARG00000117781	43.559	95.5873	-1.11757	0.0393281	0.714606	CABZ01073834.1
ENSDARG00000075159	272.465	406.988	-0.57852	0.0394014	0.71522	meltf
ENSDARG00000098608	113.147	68.4265	0.722878	0.0394515	0.715252	AL840638.1
ENSDARG00000028982	568.893	393.309	0.532941	0.039482	0.715252	pcca
ENSDARG00000071657	69.4811	27.9654	1.31494	0.0395391	0.715572	si_dkey-19a16.4
ENSDARG00000062552	392.599	271.478	0.531878	0.0396252	0.716414	lpar6a
ENSDARG00000101919	134.788	65.0999	1.04804	0.0396898	0.716867	foxj1a
ENSDARG00000074665	1.10759	8.87813	-2.89786	0.0397001	1	cdk14
ENSDARG00000074765	10.0735	1.62327	2.61475	0.0397557	1	mhc1zja
ENSDARG00000036316	2174.94	849.467	1.35611	0.0398833	0.719646	rpl39
ENSDARG00000013203	0	4.16372	-4.51637	0.0399496	1	si_ch211-1f22.1
ENSDARG00000098751	3.51761	14.7323	-2.01377	0.0399608	0.720327	lzts3a
ENSDARG00000045273	85.0495	38.1596	1.15106	0.0400051	0.720409	tmem204
ENSDARG00000103295	6450.48	10716.5	-0.732353	0.0400728	0.720532	cyp3a65
ENSDARG00000101629	2482.67	4081.92	-0.716885	0.0400914	0.720532	CABZ01079192.1
ENSDARG00000100793	15.4516	4.216	1.8507	0.0401702	0.720886	CR450785.1
ENSDARG00000098774	30.2043	57.6129	-0.919175	0.0402242	0.720886	si_zfos-741a10.3
ENSDARG00000032836	3.81259	26.9418	-2.77322	0.0402303	0.720886	pvalb5
ENSDARG00000052899	7.23948	0.321664	4.34949	0.0403154	1	CU550714.1
ENSDARG00000003989	22.2293	8.06701	1.4454	0.0404501	0.724109	crhr1
ENSDARG00000111614	27.0786	12.0047	1.16982	0.0405686	0.724659	znf1183
ENSDARG00000043081	1159.65	1835.98	-0.66213	0.0406232	0.724659	ctsz
ENSDARG00000053620	36.3041	63.4542	-0.813312	0.0406346	0.724659	ebi3
ENSDARG00000033227	509.131	241.803	1.07414	0.0406407	0.724659	lect2l
ENSDARG00000110433	19.887	4.7204	2.05344	0.0408042	0.726467	znf997
ENSDARG00000105060	6.02824	21.2504	-1.82211	0.0408556	0.726467	rdh8b
ENSDARG00000099313	437.351	729.287	-0.735658	0.0408623	0.726467	naga
ENSDARG00000104266	7.5607	1.30608	2.53962	0.0409146	1	si_dkey-29m1.2
ENSDARG00000003113	6295.58	9136.56	-0.537242	0.0409693	0.727657	ada
ENSDARG00000103260	4.8264	0	4.71925	0.0411034	1	si_ch211-57b15.1
ENSDARG00000014324	97.1123	53.602	0.850623	0.0411077	0.728355	sh2d5
ENSDARG00000097268	149.127	60.5294	1.29825	0.0411394	0.728355	CU929145.2
ENSDARG00000031278	71.3402	129.688	-0.861156	0.0411446	0.728355	si_ch73-193i2.2
ENSDARG00000055752	232.078	20.3924	3.50859	0.0411693	0.728355	npas4a
ENSDARG00000095368	17.6452	1.67107	3.39774	0.0412227	0.728589	AL590146.1
ENSDARG00000042724	30.011	83.7632	-1.47859	0.0412888	0.729046	supt5h
ENSDARG00000079393	11.8691	1.28665	3.1815	0.0412918	1	tmprss15
ENSDARG00000041041	1.62804	11.8553	-2.85632	0.0414079	1	cxcr3.2
ENSDARG00000043066	165.899	95.2886	0.798619	0.0414587	0.730744	nog2
ENSDARG00000101159	51.4108	100.013	-0.949724	0.0414708	0.730744	si_ch73-338a16.3
ENSDARG00000043249	112.712	69.6011	0.692781	0.0415265	0.730744	irf1b
ENSDARG00000007302	342.893	501.986	-0.549588	0.0415461	0.730744	sh3gl3b
ENSDARG00000069254	10.5268	26.1714	-1.32811	0.0417531	0.733672	chrm4a
ENSDARG00000094609	3.97728	0	4.44558	0.0417633	1	si_ch73-68b22.2
ENSDARG00000103133	2.24777	9.86805	-2.12139	0.0417923	1	hoxc12b
ENSDARG00000073936	19.3231	7.55365	1.35695	0.0420231	0.737703	BX511021.1
ENSDARG00000097205	775.639	1396.64	-0.848729	0.0420972	0.738288	ulk2
ENSDARG00000069295	171.53	102.493	0.736866	0.0422487	0.739496	bcl6ab
ENSDARG00000070584	446.891	714.139	-0.673925	0.0423795	0.739496	clic5b
ENSDARG00000014196	10267.9	14892.9	-0.536504	0.0423876	0.739496	myl1
ENSDARG00000043179	119.44	74.5023	0.680353	0.0424173	0.739496	bag4
ENSDARG00000027777	47.0485	22.0977	1.08834	0.0424231	0.739496	tnfaip3
ENSDARG00000074160	28.5124	55.5754	-0.950435	0.0424272	0.739496	paqr4b
ENSDARG00000105355	54.8376	17.6966	1.62679	0.0424729	0.739496	zgc_154164
ENSDARG00000088013	48.8532	81.6476	-0.747912	0.0425209	0.739496	ENSDARG00000088013
ENSDARG00000031098	7.30028	34.4433	-2.24854	0.0425523	0.739496	timm50
ENSDARG00000058352	192.866	124.144	0.633404	0.0425738	0.739496	acot9.1
ENSDARG00000037142	92.7109	53.8112	0.779292	0.0427249	0.74071	ENSDARG00000037142
ENSDARG00000062549	321.139	453.099	-0.49537	0.0427254	0.74071	acmsd
ENSDARG00000097663	7.72954	0.364988	4.44197	0.0427648	1	BX324206.3
ENSDARG00000081438	20.0259	2.07938	3.27735	0.0429319	0.741448	dre-mir-429a
ENSDARG00000094597	16.0465	1.39273	3.5426	0.042955	0.741448	CR383662.2
ENSDARG00000074575	21.4011	64.9303	-1.592	0.0429677	0.741448	ppp1r9alb
ENSDARG00000032838	2.37853	14.0423	-2.51366	0.042976	0.741448	si_dkey-206f10.1
ENSDARG00000117266	116.203	29.3541	1.98241	0.043057	0.741448	FO904966.1
ENSDARG00000039466	28.195	10.2903	1.43383	0.0430826	0.741448	hnrnph3
ENSDARG00000002949	1045.75	773.487	0.43462	0.0430954	0.741448	ppp6c
ENSDARG00000070522	22.4705	3.89433	2.51234	0.043128	0.741448	cacna1ia
ENSDARG00000010572	1047.3	615.369	0.76623	0.0431609	0.741448	slc25a25a
ENSDARG00000099101	132.784	357.644	-1.42745	0.0432323	0.741448	gch2
ENSDARG00000025866	63.29	34.8763	0.860372	0.0432601	0.741448	ankdd1b
ENSDARG00000100738	2.15023	12.4269	-2.43533	0.0432832	0.741448	osmr
ENSDARG00000016775	186.724	277.354	-0.57176	0.0432995	0.741448	aqr
ENSDARG00000071088	5.77173	0.321664	4.01426	0.0433182	1	adgrg7.1
ENSDARG00000019566	84.2531	185.641	-1.14212	0.0434638	0.742892	neurod1
ENSDARG00000114063	413.236	283.7	0.541781	0.0434657	0.742892	parm1
ENSDARG00000096738	8.80258	0.964991	3.16209	0.043664	1	si_zfos-911d5.4
ENSDARG00000105318	18.3266	3.40488	2.42845	0.0436662	0.74546	hist1h4l
ENSDARG00000099465	127.25	211.494	-0.734427	0.0437389	0.74546	rnf213a
ENSDARG00000041572	29.5833	60.2669	-1.00757	0.0437394	0.74546	zfpm1
ENSDARG00000056209	362.444	581.379	-0.682342	0.043825	0.746219	myoz1a
ENSDARG00000117627	5.01795	16.5668	-1.72973	0.0439124	0.746738	CR925737.1
ENSDARG00000017772	7582	10827	-0.514042	0.0439687	0.746738	mdh1aa
ENSDARG00000101353	2.38073	12.6684	-2.51132	0.0439791	0.746738	f13b
ENSDARG00000094678	41.6592	9.91083	2.0654	0.0440557	0.747002	si_dkey-9i23.6
ENSDARG00000063191	89.5503	55.77	0.678939	0.044077	0.747002	extl2
ENSDARG00000103145	134.814	90.0811	0.579174	0.0441494	0.747531	cdk2ap2
ENSDARG00000006786	400.743	264.65	0.599124	0.0442199	0.747662	copz2
ENSDARG00000104431	156.922	236.813	-0.589341	0.0442396	0.747662	slc1a3a
ENSDARG00000020746	12.5452	27.8713	-1.15222	0.0442896	0.747809	gfi1aa
ENSDARG00000013240	60.4122	95.4732	-0.656775	0.0444375	0.748549	zgc_172271
ENSDARG00000038378	13.7433	62.1583	-2.17071	0.0444831	0.748549	sagb
ENSDARG00000075393	140.63	219.863	-0.651291	0.0445094	0.748549	spock2
ENSDARG00000086272	197.077	321.53	-0.702222	0.0445174	0.748549	si_dkey-4p15.5
ENSDARG00000045737	0.26066	10.5847	-4.89404	0.0445285	1	guca1g
ENSDARG00000053110	58.2845	26.1092	1.15108	0.0445644	0.748549	pkib
ENSDARG00000060246	875.012	466.95	0.905418	0.0445985	0.748549	slc16a6b
ENSDARG00000031777	86.2473	148.492	-0.777326	0.0446224	0.748549	pparaa
ENSDARG00000068096	146.383	94.5879	0.631184	0.0447196	0.749487	atf5a
ENSDARG00000058392	4.82311	14.449	-1.57823	0.0447964	0.750082	adcy2a
ENSDARG00000096373	20.3806	4.19657	2.26057	0.0449962	0.750241	BX936397.2
ENSDARG00000053480	139.183	333.931	-1.26283	0.0449991	0.750241	aqp9b
ENSDARG00000035904	171.294	93.1628	0.873731	0.0450031	0.750241	crabp1b
ENSDARG00000103556	46.4573	18.5978	1.3184	0.045046	0.750241	si_ch211-218g23.6
ENSDARG00000015278	143.304	219.264	-0.610083	0.045054	0.750241	plxnc1
ENSDARG00000117296	6.19685	0	5.08674	0.0451066	1	BX511089.4
ENSDARG00000014790	443.534	308.972	0.520898	0.0451122	0.750241	g3bp2
ENSDARG00000004754	813.637	521.055	0.643252	0.04515	0.750241	hspa4a
ENSDARG00000114159	52.8497	27.0408	0.972407	0.0451516	0.750241	FO904989.1
ENSDARG00000076343	10.3668	1.28665	2.98568	0.045204	1	si_dkeyp-13d11.1
ENSDARG00000004447	78.2614	38.7223	1.01128	0.0452384	0.750241	aplnr2
ENSDARG00000059410	9.0956	1.57994	2.48913	0.0452423	1	ccr12b.1
ENSDARG00000062972	72.5451	131.232	-0.86235	0.0452505	0.750241	hip1
ENSDARG00000099396	21.9752	5.66149	1.92657	0.045261	0.750241	rbpms
ENSDARG00000111637	8.48026	0	5.54476	0.0453271	1	FQ377660.1
ENSDARG00000100449	24.1755	9.61409	1.32833	0.0453987	0.751836	BX322631.1
ENSDARG00000016897	20.2312	6.3626	1.69582	0.0454564	0.752105	fbxo15
ENSDARG00000071059	3.06234	14.5849	-2.27423	0.0454994	0.75213	gtpbp2b
ENSDARG00000099869	6.97882	0.364988	4.29525	0.0455458	1	traj4
ENSDARG00000078659	623.348	451.168	0.467156	0.0455662	0.752548	tmem176
ENSDARG00000090408	37.4169	16.9551	1.13223	0.0456843	0.752802	ENSDARG00000090408
ENSDARG00000017525	56.867	30.714	0.883819	0.0457182	0.752802	ccnt1
ENSDARG00000093926	9.22244	23.3993	-1.36849	0.0457752	0.752802	CR855277.3
ENSDARG00000105112	330.433	222.191	0.57043	0.045783	0.752802	ntn1a
ENSDARG00000036106	9.1227	23.252	-1.31919	0.0457891	0.752802	rgs18
ENSDARG00000013845	286.013	431.027	-0.590097	0.0458316	0.752818	ttc14
ENSDARG00000043608	596.487	284.006	1.07177	0.0459365	0.753211	eif4ebp1
ENSDARG00000078187	20.0727	38.6038	-0.950292	0.0459837	0.753211	slc12a5b
ENSDARG00000103114	38.3304	12.8457	1.58391	0.0460134	0.753211	ndufa4l2a
ENSDARG00000069135	827.603	438.394	0.916031	0.0461211	0.753211	ppp1r15a
ENSDARG00000037284	397.868	200.121	0.99252	0.0461621	0.753211	ptges3a
ENSDARG00000104899	60.5004	28.1452	1.09938	0.0462148	0.753211	CR931813.2
ENSDARG00000063341	217.991	144.442	0.591236	0.0462628	0.753211	czib
ENSDARG00000076228	81.8146	133.749	-0.706784	0.0462963	0.753211	kif2c
ENSDARG00000099406	1.17254	14.8973	-3.61327	0.0463441	0.753211	lrit1b
ENSDARG00000097620	207.885	133.816	0.631518	0.0464389	0.753211	si_ch211-210b2.1
ENSDARG00000011334	21.1767	47.0891	-1.12931	0.0464487	0.753211	ncaldb
ENSDARG00000055595	2.44568	19.8532	-3.08836	0.0464491	0.753211	clul1
ENSDARG00000043976	232.66	132.732	0.80938	0.0464548	0.753211	etf1b
ENSDARG00000052960	16.0359	4.48538	1.81414	0.0464714	0.753211	nppa
ENSDARG00000093538	5.73938	0	4.97515	0.0464832	1	CR450686.2
ENSDARG00000061810	7.36609	20.3759	-1.48919	0.0464971	0.753211	mbd3b
ENSDARG00000117587	11.1164	2.24269	2.27729	0.0465033	1	BX537313.1
ENSDARG00000024492	1320.76	1834.27	-0.473258	0.0465567	0.753211	col9a2
ENSDARG00000044526	4.30179	23.762	-2.46633	0.0465617	0.753211	camk1ga
ENSDARG00000075785	6.22591	0.686652	3.21908	0.0469194	1	si_ch73-190m4.1
ENSDARG00000022858	4.07568	0	4.47907	0.0470092	1	wnt7ba
ENSDARG00000092419	4.07568	0	4.47907	0.0470092	1	vtg7
ENSDARG00000035308	36.8604	16.5667	1.14663	0.0470967	0.760987	grb10b
ENSDARG00000014623	35.905	64.093	-0.824579	0.0471263	0.760987	si_ch211-212d10.1
ENSDARG00000098738	7.13802	19.2083	-1.47333	0.0471867	0.761128	scn4aa
ENSDARG00000102572	332.18	212.901	0.640719	0.0472596	0.761128	si_ch211-260e23.9
ENSDARG00000093150	7.58914	24.1627	-1.64155	0.0472737	0.761128	fndc7rs3
ENSDARG00000041960	189.981	366.706	-0.949509	0.0473178	0.761128	si_ch211-173a9.6
ENSDARG00000045598	99.8968	169.655	-0.756805	0.0473449	0.761128	akr1b1.2
ENSDARG00000020610	39.2803	10.0035	1.97686	0.0474795	0.762616	tnnt2a
ENSDARG00000090368	31.901	13.9107	1.20405	0.0475254	0.762678	dre-mir-132-2
ENSDARG00000038363	1.40084	8.37476	-2.61919	0.0476005	1	drd4a
ENSDARG00000078535	283.229	137.419	1.04159	0.0476127	0.762797	lrrcc1
ENSDARG00000089303	173.392	119.027	0.544357	0.047617	0.762797	BX572619.1
ENSDARG00000096833	22.6098	49.6918	-1.13858	0.0477758	0.763752	CR391963.1
ENSDARG00000115956	1446.79	3264.07	-1.1735	0.0478234	0.763752	CABZ01044281.1
ENSDARG00000004378	128.931	203.366	-0.66492	0.0478358	0.763752	yrk
ENSDARG00000069951	11.6303	28.9548	-1.30067	0.0478587	0.763752	eef1a1l2
ENSDARG00000056467	8.76167	29.5344	-1.73056	0.0478872	0.763752	tmub2
ENSDARG00000069294	4.62434	18.1084	-1.94071	0.0480866	0.766259	insl5b
ENSDARG00000101040	12.018	1.88218	2.65696	0.0482605	1	ccl20a.3
ENSDARG00000021154	170.9	317.838	-0.89217	0.0484024	0.770224	zgc_92040
ENSDARG00000052428	80.3405	28.8269	1.47485	0.0484204	0.770224	si_dkey-43k4.3
ENSDARG00000009372	0.846928	7.45254	-3.04145	0.0484612	1	diras1b
ENSDARG00000038978	67.9703	39.3566	0.785791	0.048597	0.771924	dnajb4
ENSDARG00000096946	10.4864	1.21495	3.07216	0.0487692	1	BX897682.1
ENSDARG00000015891	203.266	289.039	-0.504467	0.0488569	0.771924	ptprea
ENSDARG00000020176	20.5559	47.1408	-1.17508	0.0489019	0.771924	zbtb22a
ENSDARG00000001807	236.486	148.426	0.669909	0.0489367	0.771924	tnfrsf21
ENSDARG00000076805	1491.04	738.536	1.01335	0.048973	0.771924	leng8
ENSDARG00000026634	132.629	49.0376	1.43878	0.048986	0.771924	ehmt1b
ENSDARG00000117653	4.56135	0.297763	3.71068	0.0489967	1	CABZ01018269.1
ENSDARG00000024381	238.865	146.731	0.702759	0.0490517	0.771924	msto1
ENSDARG00000055014	25.0893	48.782	-0.950318	0.049054	0.771924	si_dkey-33m11.8
ENSDARG00000079742	45.9906	21.5077	1.08369	0.0490591	0.771924	mcf2l2
ENSDARG00000036135	10.8513	25.178	-1.22258	0.0490845	0.771924	bbox1
ENSDARG00000021806	553.994	359.242	0.623132	0.0492241	0.771924	zfp36l2
ENSDARG00000040070	88.0502	50.704	0.788957	0.0492369	0.771924	coil
ENSDARG00000092551	48.3599	85.8471	-0.827918	0.0492523	0.771924	si_dkey-56e3.2
ENSDARG00000007358	0.651218	8.14766	-3.63552	0.0492671	1	cxcr3.1
ENSDARG00000088366	625.997	985.723	-0.655877	0.0492834	0.771924	zgc_77938
ENSDARG00000040380	274.683	191.333	0.521433	0.0493072	0.771924	arhgef1a
ENSDARG00000044204	81.9616	128.347	-0.655399	0.0493506	0.771924	endou
ENSDARG00000039213	5.08377	15.3956	-1.58363	0.0493655	0.771924	prpf38a
ENSDARG00000052016	2.34727	15.7084	-2.80649	0.0493685	0.771924	cabp2a
ENSDARG00000099351	2839.26	1859.1	0.610813	0.0493766	0.771924	igfbp1a
ENSDARG00000099678	25.8019	8.48476	1.60283	0.0494293	0.771924	BX569789.1
ENSDARG00000030650	20.7593	7.1837	1.54716	0.0494505	0.771924	r3hdml
ENSDARG00000061763	44.6092	76.3068	-0.772066	0.0494637	0.771924	spata5l1
ENSDARG00000111528	62.6921	104.756	-0.73683	0.0496249	0.772341	ENSDARG00000111528
ENSDARG00000040698	213.651	145.411	0.552899	0.0496419	0.772341	plekha8
ENSDARG00000076659	172.63	262.243	-0.603044	0.0496532	0.772341	cdca7b
ENSDARG00000021982	1.95452	10.6318	-2.36256	0.0496721	1	sh3bp2
ENSDARG00000077026	9.18678	24.3161	-1.3934	0.0496725	0.772341	ENSDARG00000077026
ENSDARG00000063224	10.754	23.9765	-1.17537	0.0497035	0.772341	nxph2a
ENSDARG00000040290	202.302	294.39	-0.544334	0.0497461	0.772342	pon3.2
ENSDARG00000076225	230.673	146.728	0.652329	0.0498353	0.773066	tha1
ENSDARG00000058381	11.7254	46.228	-1.9607	0.0499028	0.77345	zgc_171775

## Sheet: 18Months_MUTvsHets
	baseMean	log2FoldChange	lfcSE	stat	pvalue	padj	gene_name
ENSDARG00000100698	21102.7	7.1003	0.316168	22.4573	1.08534e-111	2.46524e-107	eva1bb
ENSDARG00000054050	9049.68	-6.41681	0.31565	-20.3289	7.14282e-92	8.1121e-88	vsig8a
ENSDARG00000100081	1126.02	-7.36338	0.431786	-17.0533	3.30297e-65	2.50079e-61	dnai1.1
ENSDARG00000000516	873.11	-6.54418	0.3863	-16.9407	2.25499e-64	1.28049e-60	ankar
ENSDARG00000097421	1060.81	-7.14099	0.443903	-16.0868	3.15667e-58	1.43401e-54	si_dkeyp-50b9.1
ENSDARG00000104643	6313.47	-6.6081	0.411569	-16.0559	5.20011e-58	1.96859e-54	tuba7l
ENSDARG00000100115	2009.56	-5.7744	0.366885	-15.739	8.17345e-56	2.65217e-52	dnah1
ENSDARG00000004204	1117.11	-6.38564	0.423201	-15.0889	1.9158e-51	5.43942e-48	efhc2
ENSDARG00000014058	712.971	-7.02984	0.475514	-14.7837	1.8667e-49	4.71114e-46	rab36
ENSDARG00000100292	900.409	-6.64011	0.472297	-14.0592	6.76564e-45	1.53675e-41	fam166b
ENSDARG00000003961	9316.18	3.88266	0.277244	14.0045	1.46271e-44	3.02035e-41	parp3
ENSDARG00000007444	1179.98	-4.57353	0.326962	-13.988	1.84615e-44	3.49445e-41	ift81
ENSDARG00000056077	779.825	-7.48096	0.540057	-13.8522	1.2345e-43	2.15696e-40	dcst1
ENSDARG00000069815	764.297	-5.8879	0.426232	-13.8139	2.10282e-43	3.41168e-40	dnali1
ENSDARG00000013438	1015.59	-8.94064	0.649049	-13.775	3.60443e-43	5.45807e-40	sycp3
ENSDARG00000078754	549.791	-4.36997	0.318526	-13.7193	7.77614e-43	1.10392e-39	gra
ENSDARG00000038424	14278.5	5.04838	0.368784	13.6892	1.17743e-42	1.57318e-39	c4b
ENSDARG00000055739	665.641	-6.87144	0.507872	-13.5299	1.0423e-41	1.31527e-38	ribc1
ENSDARG00000062370	1545.06	6.95814	0.514578	13.522	1.15954e-41	1.3862e-38	bcl2l13
ENSDARG00000053455	801.371	-6.64602	0.496867	-13.3759	8.36836e-41	9.50395e-38	ccdc103
ENSDARG00000021462	1182.84	-5.67332	0.42728	-13.2778	3.11543e-40	3.36971e-37	daw1
ENSDARG00000058090	691.797	-6.2636	0.478476	-13.0907	3.71991e-39	3.84064e-36	cfap57
ENSDARG00000101431	1030.16	-4.13095	0.315837	-13.0794	4.32067e-39	4.26694e-36	gas8
ENSDARG00000022493	721.03	-8.41037	0.644117	-13.0572	5.78119e-39	5.47142e-36	rad21l1
ENSDARG00000019651	1149.08	-6.95179	0.538316	-12.914	3.75513e-38	3.41176e-35	zgc_162239
ENSDARG00000019001	518.975	-5.34965	0.418037	-12.7971	1.70227e-37	1.47692e-34	ak7a
ENSDARG00000087107	504.338	-7.72551	0.603806	-12.7947	1.7556e-37	1.47692e-34	si_ch73-222h13.1
ENSDARG00000031248	965.051	-5.604	0.446506	-12.5508	3.93599e-36	3.19293e-33	enkur
ENSDARG00000005595	563.251	-5.78555	0.465658	-12.4245	1.92523e-35	1.50792e-32	adgb
ENSDARG00000056896	383.197	-5.67943	0.457958	-12.4016	2.56061e-35	1.93872e-32	ttc12
ENSDARG00000022007	273.587	-6.21906	0.502618	-12.3733	3.64447e-35	2.67034e-32	zgc_66426
ENSDARG00000103492	655.199	-8.27304	0.6689	-12.3681	3.88729e-35	2.75925e-32	si_ch73-111k22.3
ENSDARG00000078440	372.107	-7.43615	0.602492	-12.3423	5.35946e-35	3.68893e-32	ccdc88aa
ENSDARG00000040254	1524.79	-6.30353	0.511651	-12.32	7.06996e-35	4.72315e-32	hormad1
ENSDARG00000006292	422.273	-6.52209	0.541024	-12.0551	1.8233e-33	1.18327e-30	maats1
ENSDARG00000093734	908.381	-7.80669	0.649559	-12.0185	2.84225e-33	1.7933e-30	si_ch211-209a2.2
ENSDARG00000014550	1201.57	-7.10178	0.591105	-12.0144	2.98489e-33	1.8324e-30	rfx3
ENSDARG00000040991	205.909	6.82362	0.570523	11.9603	5.73554e-33	3.42834e-30	cttnbp2
ENSDARG00000093267	2190.69	-9.50955	0.80886	-11.7567	6.52168e-32	3.79829e-29	cngk
ENSDARG00000103383	403.647	-6.49481	0.555084	-11.7006	1.26563e-31	7.18686e-29	dnah9
ENSDARG00000069230	713.537	-4.08574	0.354425	-11.5278	9.55589e-31	5.19161e-28	zgc_153738
ENSDARG00000053728	495.357	-5.7746	0.500946	-11.5274	9.5997e-31	5.19161e-28	ttll3
ENSDARG00000077179	628.694	-7.99539	0.694294	-11.5159	1.09755e-30	5.79761e-28	ccdc83
ENSDARG00000103187	1190.73	-3.45578	0.301555	-11.4599	2.09854e-30	1.08333e-27	syce2
ENSDARG00000056888	5739.55	-5.33363	0.466577	-11.4314	2.91327e-30	1.47049e-27	dnah5l
ENSDARG00000075825	737.253	-4.34005	0.381345	-11.3809	5.20563e-30	2.57045e-27	dlec1
ENSDARG00000074323	223.04	-6.32809	0.55711	-11.3588	6.70687e-30	3.24127e-27	efcab2
ENSDARG00000042182	714.309	-5.49458	0.484203	-11.3477	7.61516e-30	3.50064e-27	drc1
ENSDARG00000006174	592.01	-5.52661	0.487165	-11.3444	7.90451e-30	3.50064e-27	lrrc23
ENSDARG00000037056	475.931	-8.80652	0.776369	-11.3432	8.01415e-30	3.50064e-27	zte38
ENSDARG00000058416	447.705	-6.44696	0.568334	-11.3436	7.97875e-30	3.50064e-27	si_dkey-11m19.5
ENSDARG00000018008	401.541	-5.85998	0.516362	-11.3486	7.53836e-30	3.50064e-27	mdh1b
ENSDARG00000006474	715.549	-6.71773	0.59237	-11.3404	8.27452e-30	3.54618e-27	saxo2
ENSDARG00000101848	308.497	-4.91928	0.434009	-11.3345	8.85445e-30	3.72445e-27	dydc2
ENSDARG00000037804	6039.89	4.2652	0.377805	11.2894	1.48028e-29	6.11327e-27	phlda3
ENSDARG00000028295	827.924	-4.05096	0.359061	-11.2821	1.60901e-29	6.52624e-27	mkrn4
ENSDARG00000042000	367.308	-5.20608	0.462573	-11.2546	2.19758e-29	8.64511e-27	si_ch211-63o20.7
ENSDARG00000041300	388.563	-5.74864	0.510799	-11.2542	2.20752e-29	8.64511e-27	drc3
ENSDARG00000020735	805.518	-4.67103	0.415572	-11.24	2.59386e-29	9.98592e-27	efcab6
ENSDARG00000088950	1283.47	-5.80865	0.51824	-11.2084	3.70712e-29	1.40339e-26	sycp2
ENSDARG00000100892	483.564	-5.7861	0.516957	-11.1926	4.43147e-29	1.65011e-26	cfap53
ENSDARG00000009743	1403.49	-6.54343	0.586661	-11.1537	6.87111e-29	2.51726e-26	efhc1
ENSDARG00000089320	576.322	-6.07233	0.545812	-11.1253	9.44773e-29	3.40628e-26	ccdc175
ENSDARG00000087556	513.683	-4.82212	0.433615	-11.1207	9.94327e-29	3.52893e-26	pacrg
ENSDARG00000078310	1684.36	-3.77688	0.339712	-11.1179	1.02679e-28	3.58807e-26	cecr2
ENSDARG00000039354	239.937	-5.38133	0.484232	-11.1131	1.08299e-28	3.72714e-26	ska1
ENSDARG00000060211	710.686	-9.68951	0.874153	-11.0845	1.49246e-28	5.05965e-26	ankef1b
ENSDARG00000104388	430.147	-5.52314	0.499872	-11.0491	2.2141e-28	7.39576e-26	stag3
ENSDARG00000003904	859.541	-5.59656	0.507601	-11.0255	2.87878e-28	9.4766e-26	sycp1
ENSDARG00000067710	584.039	-7.82205	0.710782	-11.0049	3.62114e-28	1.17501e-25	shisal1b
ENSDARG00000087352	824.229	-5.58029	0.507225	-11.0016	3.75342e-28	1.20078e-25	dnah2
ENSDARG00000054572	558.349	-6.56048	0.596725	-10.9941	4.07836e-28	1.28661e-25	wdr95
ENSDARG00000094330	687.645	-9.69048	0.881697	-10.9907	4.23514e-28	1.31777e-25	si_dkey-9p24.5
ENSDARG00000069435	549.189	-4.9234	0.448112	-10.987	4.41361e-28	1.35474e-25	cfap58
ENSDARG00000039669	453.988	-3.98372	0.36386	-10.9485	6.75542e-28	2.0459e-25	TSTA3 (1 of many)
ENSDARG00000015829	1905.13	-3.74836	0.342498	-10.9442	7.08539e-28	2.1176e-25	mov10a
ENSDARG00000003200	1334.18	-5.93336	0.544519	-10.8965	1.19746e-27	3.53235e-25	foxm1
ENSDARG00000099161	536.889	-5.79562	0.536516	-10.8023	3.35604e-27	9.77295e-25	dnaaf4
ENSDARG00000103545	254.185	-4.81436	0.445866	-10.7978	3.52637e-27	1.0139e-24	tctex1d1
ENSDARG00000057632	284.251	-5.50863	0.51066	-10.7873	3.95357e-27	1.12252e-24	ppp1r42
ENSDARG00000070526	428.868	-5.62475	0.522818	-10.7585	5.40343e-27	1.51523e-24	zc2hc1c
ENSDARG00000105258	368.991	-5.38621	0.504327	-10.68	1.26285e-26	3.49808e-24	cep72
ENSDARG00000016161	301.845	-6.10783	0.572026	-10.6775	1.29664e-26	3.54841e-24	ccdc170
ENSDARG00000009837	139.104	5.75846	0.539782	10.6681	1.4351e-26	3.88057e-24	agk
ENSDARG00000097876	348.951	-6.52481	0.613648	-10.6328	2.09692e-26	5.60346e-24	si_dkey-40g16.5
ENSDARG00000021997	313.541	-6.15348	0.578895	-10.6297	2.16834e-26	5.72693e-24	cfap206
ENSDARG00000044491	506.302	-4.68143	0.440456	-10.6286	2.19417e-26	5.72856e-24	kif20a
ENSDARG00000043157	473.121	-6.83847	0.644707	-10.6071	2.7616e-26	7.12805e-24	dnajb13
ENSDARG00000097662	229.723	-5.12667	0.486404	-10.5399	5.65335e-26	1.44281e-23	tesmin
ENSDARG00000069260	415.191	-7.23931	0.688199	-10.5192	7.04667e-26	1.77842e-23	rec8b
ENSDARG00000059412	269.328	-5.65409	0.53852	-10.4993	8.7017e-26	2.17198e-23	zgc_111976
ENSDARG00000104686	1417.67	-11.7151	1.1164	-10.4936	9.24236e-26	2.28186e-23	hsf5
ENSDARG00000074796	774.647	-5.33071	0.508978	-10.4734	1.1451e-25	2.79675e-23	dbf4
ENSDARG00000097285	260.033	-7.66063	0.73219	-10.4626	1.2824e-25	3.09877e-23	ANPEP
ENSDARG00000059485	429.966	-5.27845	0.506561	-10.4202	2.00603e-25	4.79632e-23	emb
ENSDARG00000076745	264.472	-6.65301	0.639846	-10.3978	2.53671e-25	6.00197e-23	zgc_193811
ENSDARG00000031693	587.941	-6.38409	0.614958	-10.3814	3.01467e-25	7.05929e-23	kif9
ENSDARG00000069698	313.506	-5.78192	0.557108	-10.3785	3.10773e-25	7.20296e-23	lrguk
ENSDARG00000062978	233.988	-4.04779	0.390538	-10.3646	3.59126e-25	8.23957e-23	ccdc151
ENSDARG00000092169	264.233	-4.99655	0.482244	-10.3611	3.72825e-25	8.46835e-23	si_dkey-250k15.4
ENSDARG00000007751	652.519	-3.80324	0.368157	-10.3305	5.12989e-25	1.15367e-22	lmnl3
ENSDARG00000075700	384.781	-6.15081	0.598247	-10.2814	8.5498e-25	1.90392e-22	zswim2
ENSDARG00000102101	573.995	-5.5952	0.544569	-10.2746	9.17706e-25	2.02377e-22	si_ch73-174h16.5
ENSDARG00000075177	301.353	-5.66436	0.555454	-10.1977	2.03013e-24	4.43388e-22	ribc2
ENSDARG00000016815	261.289	-5.68793	0.558278	-10.1883	2.23541e-24	4.83573e-22	casc1
ENSDARG00000013122	2792.32	-2.8201	0.277074	-10.1781	2.48258e-24	5.31976e-22	maf1
ENSDARG00000058140	559.08	-5.8672	0.58016	-10.1131	4.83408e-24	1.02618e-21	ttc25
ENSDARG00000093367	447.176	-6.57012	0.64995	-10.1087	5.05724e-24	1.06361e-21	si_ch1073-272j17.3
ENSDARG00000017355	444.86	-5.55556	0.554691	-10.0156	1.30161e-23	2.71237e-21	rsph9
ENSDARG00000100236	373.935	-5.38689	0.538001	-10.0128	1.33917e-23	2.76526e-21	cspp1a
ENSDARG00000042927	968.003	-3.12956	0.312723	-10.0075	1.41317e-23	2.89179e-21	mapre1a
ENSDARG00000104125	415.267	-5.21573	0.521251	-10.0062	1.43176e-23	2.90365e-21	ttc6
ENSDARG00000014565	178.837	-4.31663	0.431672	-9.99978	1.52731e-23	3.07002e-21	eif4e1b
ENSDARG00000035559	4174.46	2.75365	0.275682	9.98849	1.71162e-23	3.41034e-21	tp53
ENSDARG00000018623	357.11	-3.97275	0.397886	-9.98463	1.77965e-23	3.51505e-21	rad54l
ENSDARG00000100261	279.791	-5.36506	0.538152	-9.96941	2.07463e-23	4.06234e-21	si_ch1073-266p11.2
ENSDARG00000015010	531.991	-4.52982	0.454975	-9.9562	2.36943e-23	4.59994e-21	ccdc114
ENSDARG00000004576	410.185	-4.48266	0.45034	-9.95394	2.42404e-23	4.62686e-21	plk4
ENSDARG00000077900	334.796	-4.96455	0.498721	-9.95456	2.40879e-23	4.62686e-21	si_ch211-141o9.10
ENSDARG00000015531	258.939	-5.27049	0.529689	-9.95016	2.51783e-23	4.76582e-21	slc4a8
ENSDARG00000089570	196.799	-5.43256	0.547581	-9.92102	3.37287e-23	6.33152e-21	ccdc169
ENSDARG00000101774	716.763	-7.01631	0.707446	-9.9178	3.48337e-23	6.48536e-21	si_ch211-241j8.2
ENSDARG00000074265	330.294	-5.39833	0.546929	-9.87026	5.60218e-23	1.03454e-20	dzip1l
ENSDARG00000038812	748.003	-4.84714	0.491716	-9.8576	6.35516e-23	1.15481e-20	e2f5
ENSDARG00000000606	263.561	-5.45511	0.553372	-9.85795	6.33268e-23	1.15481e-20	dnah6
ENSDARG00000103746	883.215	-4.28982	0.438344	-9.78642	1.28778e-22	2.32147e-20	mapkbp1
ENSDARG00000037794	389.063	-8.87333	0.909261	-9.75884	1.69074e-22	3.0239e-20	nptx2a
ENSDARG00000070598	524.503	-5.77564	0.594569	-9.714	2.62814e-22	4.66371e-20	eno4
ENSDARG00000008022	354.61	-3.92862	0.404789	-9.70534	2.8613e-22	5.0381e-20	kif18a
ENSDARG00000061377	254.514	-4.57893	0.472448	-9.69193	3.26314e-22	5.70147e-20	efcab1
ENSDARG00000059657	541.418	-3.77721	0.390748	-9.66662	4.17942e-22	7.24666e-20	mks1
ENSDARG00000052512	643.161	-7.0435	0.72969	-9.65274	4.78606e-22	8.23564e-20	tsga10
ENSDARG00000031387	208.101	-5.34598	0.554332	-9.644	5.21144e-22	8.9002e-20	cers4a
ENSDARG00000017023	568.164	-6.55563	0.680039	-9.64008	5.41457e-22	9.1781e-20	ak7b
ENSDARG00000098330	534.777	-4.26316	0.443719	-9.60779	7.41226e-22	1.24713e-19	spef2
ENSDARG00000069262	357.294	-5.09499	0.530872	-9.5974	8.19882e-22	1.36932e-19	erich3
ENSDARG00000089578	229.904	-5.72976	0.597538	-9.58895	8.89841e-22	1.47532e-19	xrra1
ENSDARG00000036304	212.193	-7.9349	0.828314	-9.57958	9.74383e-22	1.60378e-19	dnaaf3l
ENSDARG00000063451	409.352	-7.18179	0.75188	-9.55178	1.27491e-21	2.08334e-19	ccdc13
ENSDARG00000097889	183.175	-5.73368	0.601775	-9.52795	1.60422e-21	2.60274e-19	si_ch73-265h17.2
ENSDARG00000069269	614.124	-3.70974	0.389788	-9.51734	1.77674e-21	2.84203e-19	wdr35
ENSDARG00000058280	215.065	-5.12835	0.538836	-9.51746	1.77471e-21	2.84203e-19	si_dkey-208b23.5
ENSDARG00000098856	174.329	-7.09132	0.74606	-9.50503	1.99984e-21	3.15672e-19	RYR2 (1 of many)
ENSDARG00000039824	382.785	-6.97513	0.733841	-9.50496	2.00127e-21	3.15672e-19	zgc_172182
ENSDARG00000117638	223.766	-5.51911	0.581538	-9.49054	2.29843e-21	3.60045e-19	FO704909.1
ENSDARG00000061060	216.978	-5.94725	0.628644	-9.46046	3.066e-21	4.76345e-19	stpg2
ENSDARG00000062606	286.139	-6.15644	0.650794	-9.45989	3.0828e-21	4.76345e-19	si_dkey-26i13.8
ENSDARG00000018281	363.333	-5.37013	0.567812	-9.45758	3.15145e-21	4.83662e-19	cfap161
ENSDARG00000001313	529.338	-4.36488	0.4617	-9.45392	3.26372e-21	4.9753e-19	g2e3
ENSDARG00000063009	257.788	-4.94663	0.525086	-9.42061	4.48456e-21	6.79083e-19	catip
ENSDARG00000088316	358.95	-6.69225	0.712918	-9.38712	6.16627e-21	9.27555e-19	si_ch73-302o18.2
ENSDARG00000095223	809.932	-11.7776	1.25569	-9.37934	6.63864e-21	9.79156e-19	si_ch211-242f23.3
ENSDARG00000074950	301.345	-8.19366	0.873555	-9.37967	6.61775e-21	9.79156e-19	zgc_194114
ENSDARG00000100822	180.448	-4.83671	0.515615	-9.38047	6.56813e-21	9.79156e-19	mapk15
ENSDARG00000041617	417.26	-5.15142	0.551324	-9.34373	9.2998e-21	1.36281e-18	nme5
ENSDARG00000094016	119.961	-5.94607	0.63674	-9.33831	9.78858e-21	1.42524e-18	si_ch211-130h14.4
ENSDARG00000036214	1436.94	-3.98231	0.427167	-9.32261	1.13518e-20	1.64232e-18	dazl
ENSDARG00000096307	788.824	-7.206	0.773773	-9.3128	1.245e-20	1.78981e-18	si_ch73-379f7.5
ENSDARG00000014849	187.255	-5.61565	0.605077	-9.28088	1.68081e-20	2.40113e-18	pih1d2
ENSDARG00000004794	504.325	-4.17283	0.450992	-9.25254	2.19211e-20	3.11198e-18	ccdc146
ENSDARG00000022660	246.972	-4.71423	0.509587	-9.25108	2.22236e-20	3.13532e-18	armc2
ENSDARG00000025012	289.858	-4.06787	0.440164	-9.24172	2.42568e-20	3.40104e-18	tpi1a
ENSDARG00000039850	1176.41	-3.66812	0.397975	-9.21695	3.05662e-20	4.25939e-18	dusp22b
ENSDARG00000098944	596.955	-5.01211	0.544321	-9.208	3.32249e-20	4.60165e-18	nme8
ENSDARG00000027710	340.229	-9.08404	0.986951	-9.20415	3.44376e-20	4.7407e-18	btbd16
ENSDARG00000057323	519.33	-4.71175	0.512892	-9.18664	4.05296e-20	5.54572e-18	e2f8
ENSDARG00000015460	784.661	-3.78083	0.411614	-9.18539	4.10027e-20	5.57686e-18	racgap1
ENSDARG00000001825	967.519	-3.68975	0.402346	-9.1706	4.70372e-20	6.35954e-18	cfap43
ENSDARG00000042157	224.439	-5.04806	0.550854	-9.16405	4.99871e-20	6.71838e-18	ppil6
ENSDARG00000088693	532.266	-6.73256	0.734937	-9.16073	5.15486e-20	6.88751e-18	dcst2
ENSDARG00000004874	373.175	-4.14391	0.453406	-9.1395	6.27442e-20	8.33433e-18	spata6l
ENSDARG00000056339	899.941	-5.16404	0.565997	-9.12379	7.25404e-20	9.57955e-18	stk31
ENSDARG00000077479	320.304	-7.63337	0.837879	-9.11035	8.21191e-20	1.07818e-17	msh5
ENSDARG00000103413	254.236	-7.83439	0.86021	-9.10753	8.42807e-20	1.1002e-17	zgc_109949
ENSDARG00000099279	287.303	-3.20592	0.352863	-9.08545	1.0327e-19	1.34038e-17	ift27
ENSDARG00000026577	696.113	-4.0427	0.445511	-9.07428	1.14429e-19	1.47679e-17	cdk2
ENSDARG00000097454	213.44	-7.66342	0.845369	-9.06518	1.24399e-19	1.59639e-17	BX539313.2
ENSDARG00000044056	741.554	-3.54896	0.391676	-9.06097	1.29296e-19	1.6499e-17	ahi1
ENSDARG00000088178	505.681	-4.62459	0.510503	-9.0589	1.31774e-19	1.67213e-17	tp53inp2
ENSDARG00000083189	242.21	-4.55566	0.503485	-9.04826	1.45265e-19	1.83308e-17	arhgap19
ENSDARG00000105093	328.751	-5.83149	0.644781	-9.04414	1.50846e-19	1.89299e-17	WDR63
ENSDARG00000101455	228.021	-8.09766	0.895797	-9.03961	1.57227e-19	1.96222e-17	si_ch211-284k5.2
ENSDARG00000016301	277.202	-3.25273	0.359859	-9.0389	1.5826e-19	1.96432e-17	zgc_65894
ENSDARG00000013837	179.161	-6.73698	0.74539	-9.0382	1.59277e-19	1.9662e-17	spo11
ENSDARG00000029944	340.795	-4.87499	0.539561	-9.0351	1.63845e-19	2.01167e-17	parpbp
ENSDARG00000087373	605.578	-4.58837	0.508522	-9.02296	1.83066e-19	2.23557e-17	dnah5
ENSDARG00000074708	313.515	-4.49935	0.498899	-9.01857	1.90565e-19	2.3147e-17	armc3
ENSDARG00000010183	150.877	-5.77859	0.641041	-9.01438	1.9798e-19	2.39198e-17	si_ch73-265h17.1
ENSDARG00000069194	262.369	-5.78033	0.642023	-9.0033	2.19028e-19	2.63228e-17	mycbpap
ENSDARG00000103765	205.533	-5.62681	0.628131	-8.95801	3.3058e-19	3.952e-17	stpg1
ENSDARG00000014685	1136.58	-4.37169	0.488101	-8.95653	3.35065e-19	3.98465e-17	esco2
ENSDARG00000078522	348.557	-5.69684	0.636329	-8.95266	3.47025e-19	4.10538e-17	si_ch211-80h18.1
ENSDARG00000115741	213.533	-8.40134	0.938535	-8.95154	3.50562e-19	4.12573e-17	LO017974.1
ENSDARG00000086490	847.247	-3.76078	0.42027	-8.94849	3.60377e-19	4.21939e-17	si_dkey-92f12.2
ENSDARG00000026338	278.548	-11.2002	1.25239	-8.9431	3.78398e-19	4.40766e-17	styxl1
ENSDARG00000068855	127.601	-6.90788	0.773389	-8.93196	4.18538e-19	4.85035e-17	si_ch211-163l21.10
ENSDARG00000039152	181.834	-6.68839	0.749056	-8.9291	4.29496e-19	4.95207e-17	fbxo36b
ENSDARG00000010300	360.443	-4.12303	0.462392	-8.91674	4.80218e-19	5.50893e-17	traf3ip1
ENSDARG00000076557	170.025	-5.15707	0.578405	-8.91603	4.83307e-19	5.5165e-17	bicc2
ENSDARG00000012275	151.429	-6.29239	0.706041	-8.91222	5.0021e-19	5.68089e-17	katnal2
ENSDARG00000059131	348.96	-3.68485	0.41398	-8.90104	5.53263e-19	6.23899e-17	spdya
ENSDARG00000056750	220.955	-6.338	0.712078	-8.90072	5.54846e-19	6.23899e-17	si_ch211-254p10.2
ENSDARG00000116848	309.402	-11.3518	1.27618	-8.89517	5.83291e-19	6.52654e-17	izumo1
ENSDARG00000103521	411.12	-3.48882	0.393071	-8.87579	6.9441e-19	7.73178e-17	capsla
ENSDARG00000101235	252.332	-11.0576	1.24661	-8.87011	7.30733e-19	8.09653e-17	ccdc166
ENSDARG00000079241	572.725	-3.55295	0.400861	-8.86328	7.76949e-19	8.56681e-17	wdr90
ENSDARG00000005092	378.799	-6.2783	0.708531	-8.86101	7.9294e-19	8.70089e-17	cep89
ENSDARG00000053558	150.002	-6.00508	0.678485	-8.85073	8.69519e-19	9.49531e-17	rtkn2a
ENSDARG00000003054	157.056	-4.34842	0.492299	-8.83288	1.02011e-18	1.10864e-16	tacr3l
ENSDARG00000045683	294.321	-4.94772	0.560725	-8.8238	1.10644e-18	1.19675e-16	ccdc87
ENSDARG00000025174	917.753	-4.61468	0.525065	-8.78879	1.51181e-18	1.61978e-16	zgc_103482
ENSDARG00000087299	459.804	-4.13253	0.470186	-8.78916	1.50687e-18	1.61978e-16	armc9
ENSDARG00000041870	1320.9	-3.35707	0.382126	-8.78526	1.56008e-18	1.66365e-16	ift172
ENSDARG00000102578	814.864	-3.90521	0.444877	-8.77817	1.66156e-18	1.76358e-16	mif4gdb
ENSDARG00000093100	240.685	-10.9895	1.25299	-8.77058	1.77753e-18	1.8779e-16	tmprss12
ENSDARG00000005454	1763.49	-3.75909	0.428919	-8.7641	1.88276e-18	1.97987e-16	tacc3
ENSDARG00000078050	720.541	-3.29258	0.376756	-8.73929	2.34589e-18	2.45551e-16	phf19
ENSDARG00000044169	147.863	-5.98138	0.68499	-8.73207	2.50063e-18	2.60547e-16	prelid1b
ENSDARG00000001558	708.47	-3.73468	0.427812	-8.72972	2.55302e-18	2.64791e-16	kifc1
ENSDARG00000105383	331.056	-9.61317	1.10136	-8.72845	2.58192e-18	2.66571e-16	si_zfos-405g10.4
ENSDARG00000052121	224.085	-6.51742	0.74874	-8.70452	3.18922e-18	3.27783e-16	rag2
ENSDARG00000103961	449.386	-6.65651	0.766054	-8.68935	3.64525e-18	3.72965e-16	poln
ENSDARG00000062235	167.458	-7.06247	0.814433	-8.67164	4.2594e-18	4.33847e-16	lrrc34
ENSDARG00000104288	390.768	-4.23103	0.487994	-8.67024	4.31201e-18	4.37246e-16	hfm1
ENSDARG00000003867	172.851	-4.21711	0.487245	-8.65501	4.9288e-18	4.97568e-16	cdk20
ENSDARG00000005993	694.773	-4.31151	0.498421	-8.65034	5.13479e-18	5.16069e-16	prc1b
ENSDARG00000044047	128.815	-5.78651	0.66934	-8.64509	5.37612e-18	5.37943e-16	slc18b1
ENSDARG00000017983	224.609	-10.8899	1.26023	-8.64115	5.5652e-18	5.54421e-16	rsph14
ENSDARG00000076609	423.808	-2.9691	0.344269	-8.62438	6.44412e-18	6.39178e-16	si_ch211-199g17.9
ENSDARG00000117616	269.48	-4.20226	0.487349	-8.62269	6.53978e-18	6.45846e-16	CABZ01101984.1
ENSDARG00000002403	1006.91	-3.9076	0.453883	-8.60926	7.35337e-18	7.23049e-16	nusap1
ENSDARG00000001835	152.398	-4.18514	0.486385	-8.60458	7.65985e-18	7.49939e-16	nalcn
ENSDARG00000117600	93.2145	-5.40523	0.628786	-8.59629	8.23367e-18	8.02659e-16	CABZ01068050.1
ENSDARG00000105458	119.062	-5.65157	0.657673	-8.59328	8.45239e-18	8.2046e-16	si_dkeyp-81f3.4
ENSDARG00000070868	117.201	-5.15466	0.601912	-8.56381	1.09198e-17	1.05545e-15	cfap126
ENSDARG00000077874	135.639	-6.69659	0.782168	-8.56158	1.11331e-17	1.07151e-15	vwa10.1
ENSDARG00000005814	131.869	-6.47657	0.758263	-8.54132	1.32698e-17	1.27177e-15	klhl10a
ENSDARG00000075917	761.991	-6.49477	0.762192	-8.52117	1.57952e-17	1.50745e-15	cacna1db
ENSDARG00000069703	483.717	-6.70404	0.786917	-8.51938	1.60415e-17	1.52455e-15	efhb
ENSDARG00000090820	302.158	-4.19304	0.493418	-8.49794	1.92984e-17	1.82643e-15	slc2a10
ENSDARG00000053574	463.465	-3.61026	0.425243	-8.48987	2.06865e-17	1.94968e-15	fancd2
ENSDARG00000008278	763.103	-6.13701	0.723123	-8.48681	2.12386e-17	1.99344e-15	rcor2
ENSDARG00000060165	955.075	-6.26305	0.739066	-8.47428	2.36531e-17	2.21093e-15	dnah7
ENSDARG00000102349	231.309	-4.17595	0.493879	-8.45543	2.78067e-17	2.58853e-15	cep55l
ENSDARG00000089183	195.827	-5.81714	0.689058	-8.44216	3.11534e-17	2.88824e-15	ppp1r32
ENSDARG00000051754	377.293	-3.71343	0.440788	-8.42453	3.62207e-17	3.34437e-15	rpgrip1l
ENSDARG00000101067	139.186	-4.79132	0.569172	-8.41806	3.82759e-17	3.51983e-15	shoc1
ENSDARG00000093805	156.483	-6.04519	0.718554	-8.41299	3.99689e-17	3.6607e-15	ccdc73
ENSDARG00000078644	252.737	-5.23808	0.622738	-8.41137	4.05246e-17	3.69669e-15	theg
ENSDARG00000093432	199.026	-10.7154	1.27481	-8.40551	4.26017e-17	3.87062e-15	si_ch211-9n13.3
ENSDARG00000017676	3178.51	3.90028	0.464068	8.40455	4.29488e-17	3.88661e-15	mmp2
ENSDARG00000097493	197.664	-4.05285	0.482333	-8.4026	4.36691e-17	3.93611e-15	si_dkey-148h10.5
ENSDARG00000117346	319.571	-10.4357	1.24431	-8.38678	4.99621e-17	4.48553e-15	CABZ01083945.1
ENSDARG00000092489	361.717	-3.71669	0.444186	-8.36741	5.88966e-17	5.26684e-15	si_ch73-103b9.2
ENSDARG00000061690	670.731	-3.93458	0.47073	-8.35845	6.35473e-17	5.66044e-15	nxpe3
ENSDARG00000057863	427.768	-3.92922	0.470507	-8.35104	6.76662e-17	6.00379e-15	dnmt3bb.3
ENSDARG00000079983	377.774	-5.14661	0.617441	-8.33539	7.72409e-17	6.82665e-15	agbl2
ENSDARG00000098445	273.207	-6.11524	0.733796	-8.33371	7.83487e-17	6.89772e-15	si_ch211-1o7.2
ENSDARG00000063158	200.134	-6.81817	0.818243	-8.3327	7.90205e-17	6.93001e-15	CABZ01081780.1
ENSDARG00000039770	153.524	-3.93276	0.473025	-8.31407	9.24777e-17	8.079e-15	dync2li1
ENSDARG00000013858	245.578	-6.42932	0.776846	-8.27618	1.27189e-16	1.10688e-14	cdc14aa
ENSDARG00000067606	650.992	-6.17866	0.746939	-8.27198	1.31758e-16	1.14227e-14	rsph4a
ENSDARG00000100285	158.15	-10.3837	1.25719	-8.25941	1.46394e-16	1.26433e-14	dnai2a
ENSDARG00000117760	110.916	-6.69705	0.811123	-8.25652	1.49984e-16	1.29043e-14	CU929144.1
ENSDARG00000102696	169.707	-3.08791	0.374429	-8.247	1.62421e-16	1.39216e-14	dnajc11b
ENSDARG00000097485	244.496	-4.48934	0.544494	-8.24496	1.65212e-16	1.41076e-14	cfap99
ENSDARG00000093835	168.589	-5.71395	0.693509	-8.23919	1.73378e-16	1.47495e-14	si_ch211-165f21.4
ENSDARG00000090429	134.724	-5.80911	0.705372	-8.23551	1.78787e-16	1.51529e-14	si_dkeyp-7a3.1
ENSDARG00000076752	481.275	-3.45331	0.419838	-8.22534	1.94633e-16	1.64345e-14	tmem67
ENSDARG00000096777	119.571	-6.75439	0.821314	-8.22388	1.97022e-16	1.65746e-14	CCDC189
ENSDARG00000029043	544.455	-3.0174	0.366966	-8.22254	1.99234e-16	1.66989e-14	nupl2
ENSDARG00000112165	516.997	-3.55643	0.432752	-8.21818	2.06622e-16	1.72544e-14	rabepk
ENSDARG00000069129	331.923	-3.05048	0.371649	-8.20797	2.24959e-16	1.87169e-14	fhdc3
ENSDARG00000099194	738.535	-3.43832	0.41923	-8.2015	2.37411e-16	1.96808e-14	CABZ01058261.1
ENSDARG00000086971	103.514	-5.10639	0.623652	-8.18788	2.65863e-16	2.19594e-14	FP102309.1
ENSDARG00000105046	740.867	-3.6563	0.446769	-8.18386	2.74887e-16	2.26224e-14	ccnf
ENSDARG00000005883	718.664	-5.44402	0.665993	-8.1743	2.97584e-16	2.44019e-14	rfx1a
ENSDARG00000089856	380.004	-3.48032	0.426271	-8.16458	3.22556e-16	2.63545e-14	cita
ENSDARG00000094685	152.046	-10.3271	1.26597	-8.15744	3.42197e-16	2.7859e-14	si_dkey-267j14.7
ENSDARG00000101331	370.646	-10.6489	1.306	-8.15381	3.52622e-16	2.86052e-14	tekt1
ENSDARG00000053254	140.749	-3.91744	0.480484	-8.15312	3.54667e-16	2.86687e-14	mylpfa
ENSDARG00000079753	586.466	-3.10432	0.381677	-8.13336	4.17541e-16	3.36313e-14	kiz
ENSDARG00000078825	287.204	-3.82948	0.471183	-8.12737	4.38699e-16	3.52106e-14	bub1ba
ENSDARG00000096883	158.09	-7.47736	0.920223	-8.1256	4.45155e-16	3.5603e-14	CU638693.1
ENSDARG00000005590	508.097	-2.82711	0.348593	-8.11006	5.05966e-16	4.03246e-14	mtf2
ENSDARG00000112759	113.689	-5.60837	0.692627	-8.09724	5.62204e-16	4.465e-14	si_ch211-122l24.6
ENSDARG00000093597	212.866	-4.12892	0.509946	-8.09679	5.6427e-16	4.46579e-14	oip5
ENSDARG00000029859	227.489	-4.08435	0.504572	-8.09468	5.74172e-16	4.52839e-14	armh1
ENSDARG00000053386	279.441	-5.56806	0.687977	-8.09337	5.80348e-16	4.56126e-14	wdr27
ENSDARG00000104765	259.258	-3.83539	0.474181	-8.08844	6.04328e-16	4.73335e-14	chek1
ENSDARG00000003290	166.289	-10.4565	1.29349	-8.08389	6.27334e-16	4.89666e-14	dab1b
ENSDARG00000036189	303.83	-5.11734	0.63342	-8.07891	6.53495e-16	5.08338e-14	spata4
ENSDARG00000087525	145.225	-3.96832	0.491314	-8.07696	6.64039e-16	5.14777e-14	CABZ01045212.1
ENSDARG00000024488	2004.32	-3.52085	0.436494	-8.06619	7.25254e-16	5.6032e-14	top2a
ENSDARG00000092561	262.782	-7.04488	0.874593	-8.05503	7.94574e-16	6.11795e-14	pimr201
ENSDARG00000090664	734.728	-5.48994	0.682382	-8.04527	8.60588e-16	6.60385e-14	moto
ENSDARG00000113761	928.582	-3.33656	0.414891	-8.04201	8.83789e-16	6.75905e-14	DYNC2H1
ENSDARG00000102926	96.2682	-5.83872	0.726402	-8.03787	9.14118e-16	6.96754e-14	si_dkey-223p19.2
ENSDARG00000062806	279.693	-4.58583	0.570646	-8.03621	9.26618e-16	7.0392e-14	ttll9
ENSDARG00000034624	395.089	-4.35028	0.541681	-8.03108	9.66183e-16	7.29684e-14	nuf2
ENSDARG00000028900	287.65	-3.30591	0.411644	-8.03098	9.66958e-16	7.29684e-14	odf2a
ENSDARG00000063299	153.16	-6.10658	0.761122	-8.02312	1.03091e-15	7.75367e-14	pcloa
ENSDARG00000105493	160.125	-7.99696	1.00237	-7.97802	1.48705e-15	1.11475e-13	si_ch73-223f5.2
ENSDARG00000112433	154.837	-6.10413	0.765529	-7.97374	1.53943e-15	1.15022e-13	FO818699.1
ENSDARG00000014209	99.1978	-6.02325	0.756421	-7.96283	1.68149e-15	1.25224e-13	odf3l2a
ENSDARG00000007788	220.563	-4.00659	0.503433	-7.95855	1.7407e-15	1.2921e-13	atp2b1b
ENSDARG00000004176	207.331	-4.13462	0.521276	-7.93172	2.16128e-15	1.59907e-13	ulk4
ENSDARG00000045605	548.053	-3.12432	0.394179	-7.92614	2.26055e-15	1.66708e-13	ticrr
ENSDARG00000054352	236.085	-3.87109	0.489389	-7.91004	2.5731e-15	1.89144e-13	lrrc9
ENSDARG00000104487	670.061	-2.79833	0.354121	-7.90219	2.7405e-15	2.00799e-13	mthfs
ENSDARG00000078654	1006.92	-3.09563	0.391817	-7.90071	2.77311e-15	2.02535e-13	tpx2
ENSDARG00000099156	265.578	-3.69142	0.467521	-7.89573	2.88616e-15	2.10116e-13	katnal1
ENSDARG00000014081	195.425	-3.38075	0.428787	-7.88446	3.15899e-15	2.29243e-13	fam184a
ENSDARG00000032801	118.562	-7.5359	0.956133	-7.88165	3.23091e-15	2.33716e-13	grk5
ENSDARG00000057114	847.782	-3.90957	0.496609	-7.87252	3.47558e-15	2.50617e-13	hpf1
ENSDARG00000015476	121.765	-7.19263	0.914209	-7.8676	3.61507e-15	2.5985e-13	iqch
ENSDARG00000069290	125.878	5.79839	0.738699	7.84947	4.17798e-15	2.99365e-13	bida
ENSDARG00000040668	194.315	-5.39409	0.687354	-7.84761	4.24034e-15	3.02878e-13	lrrc51
ENSDARG00000069752	3833.48	-2.43462	0.310261	-7.84702	4.26036e-15	3.03354e-13	ckba
ENSDARG00000021022	576.229	-3.06112	0.390125	-7.84652	4.27742e-15	3.03616e-13	ift57
ENSDARG00000096554	662.613	-3.5027	0.446638	-7.84238	4.42075e-15	3.12813e-13	si_dkey-25o16.4
ENSDARG00000045574	611.717	-3.47545	0.443587	-7.83489	4.6927e-15	3.31025e-13	lrmp
ENSDARG00000093289	113.096	-9.89991	1.26399	-7.83229	4.79053e-15	3.3688e-13	si_dkey-9i23.14
ENSDARG00000040110	354.333	-3.26502	0.417266	-7.82478	5.08537e-15	3.5651e-13	kif20bb
ENSDARG00000098037	1700.78	5.70524	0.729629	7.81937	5.30892e-15	3.71036e-13	CU927934.3
ENSDARG00000103771	134.201	-4.34015	0.556968	-7.79246	6.57154e-15	4.57871e-13	cep128
ENSDARG00000017240	132.008	-4.66354	0.599444	-7.77978	7.26535e-15	5.04664e-13	traf5
ENSDARG00000034493	110.383	-7.00612	0.901547	-7.77122	7.77335e-15	5.38304e-13	grin2aa
ENSDARG00000028715	682.674	-2.93383	0.377861	-7.7643	8.20993e-15	5.6681e-13	mindy3
ENSDARG00000063285	235.215	-3.06275	0.395045	-7.75291	8.98116e-15	6.18176e-13	ube2t
ENSDARG00000100741	788.927	-3.03463	0.391458	-7.75212	9.0374e-15	6.20168e-13	cdc20
ENSDARG00000090690	195.786	-3.64745	0.470729	-7.74851	9.29738e-15	6.36086e-13	nell2a
ENSDARG00000058370	413.061	-7.00559	0.905237	-7.73896	1.00235e-14	6.83704e-13	ropn1l
ENSDARG00000096514	223.856	-4.07537	0.526722	-7.73724	1.01601e-14	6.9095e-13	si_ch211-286b5.2
ENSDARG00000068468	346.701	-6.46445	0.835674	-7.73562	1.02904e-14	6.97717e-13	dnah3
ENSDARG00000032808	2379.43	-5.22897	0.676765	-7.72641	1.10621e-14	7.47814e-13	tdrd7a
ENSDARG00000092456	208.806	-8.95726	1.15965	-7.72408	1.1266e-14	7.59335e-13	BX284635.1
ENSDARG00000043004	146.619	-4.71907	0.611807	-7.71332	1.22583e-14	8.23771e-13	si_dkeyp-117h8.4
ENSDARG00000075766	565.35	-3.21923	0.417449	-7.71168	1.24173e-14	8.31994e-13	sccpdha.1
ENSDARG00000078611	123.592	-10.0285	1.30195	-7.7027	1.33219e-14	8.8998e-13	lrriq3
ENSDARG00000062198	1935.58	-2.40035	0.311963	-7.69436	1.42209e-14	9.47256e-13	pcm1
ENSDARG00000110103	150.591	-3.77272	0.491899	-7.66971	1.72384e-14	1.14489e-12	FO834799.1
ENSDARG00000092662	137.951	-7.27393	0.949065	-7.66431	1.798e-14	1.19066e-12	dnaaf3
ENSDARG00000052535	164.707	-3.82373	0.499224	-7.65936	1.86869e-14	1.23388e-12	ubxn10
ENSDARG00000077387	233.43	-5.61895	0.734378	-7.6513	1.98955e-14	1.30988e-12	tcte1
ENSDARG00000079857	277.623	-3.35434	0.438901	-7.64259	2.12894e-14	1.39356e-12	si_ch211-189k9.2
ENSDARG00000068958	119.305	-7.08615	0.927188	-7.64262	2.12843e-14	1.39356e-12	frmd7
ENSDARG00000088067	98.956	-9.70629	1.27055	-7.63943	2.18187e-14	1.42411e-12	pimr187
ENSDARG00000092260	109.144	-6.98971	0.915906	-7.63147	2.32085e-14	1.51048e-12	si_ch73-290k24.6
ENSDARG00000052997	525.566	-3.63784	0.47673	-7.63082	2.33257e-14	1.51377e-12	sema4e
ENSDARG00000070890	82.3956	-5.39815	0.708375	-7.62047	2.52749e-14	1.6356e-12	BX510941.1
ENSDARG00000004713	481.11	-3.15739	0.414424	-7.61876	2.56124e-14	1.65273e-12	mad2l1
ENSDARG00000073860	112.063	-9.88721	1.29905	-7.6111	2.71776e-14	1.74876e-12	gas2l2
ENSDARG00000058319	226.626	-3.32753	0.438008	-7.59695	3.03183e-14	1.94534e-12	cep76
ENSDARG00000007344	27176.6	4.0147	0.528835	7.59159	3.16011e-14	2.02194e-12	tcap
ENSDARG00000075008	153.568	-5.48614	0.722766	-7.59048	3.1872e-14	2.03354e-12	pask
ENSDARG00000070430	414.161	-4.64333	0.611834	-7.58921	3.21862e-14	2.04783e-12	chtopb
ENSDARG00000041133	125.677	8.94957	1.17938	7.58839	3.23912e-14	2.05512e-12	rapsn
ENSDARG00000028804	3661.99	1.73354	0.228549	7.585	3.32475e-14	2.10357e-12	ankrd9
ENSDARG00000042936	243.329	-4.67815	0.616868	-7.58372	3.35773e-14	2.11854e-12	fam228a
ENSDARG00000104035	115.702	-6.02051	0.794433	-7.57837	3.4992e-14	2.20169e-12	ttc16
ENSDARG00000021913	813.509	-4.46251	0.589378	-7.57157	3.68753e-14	2.31377e-12	ak9
ENSDARG00000039937	153.423	-5.73868	0.759328	-7.55757	4.10662e-14	2.56963e-12	ccdc172
ENSDARG00000076934	344.196	-2.88533	0.383881	-7.51621	5.63853e-14	3.51851e-12	wdr60
ENSDARG00000013000	162.356	-3.642	0.484683	-7.51418	5.72669e-14	3.56373e-12	ppfia2
ENSDARG00000068586	118.268	-9.96507	1.32639	-7.51294	5.78159e-14	3.58806e-12	CU302253.1
ENSDARG00000100019	456.028	-3.00319	0.400033	-7.50735	6.03385e-14	3.73441e-12	arhgap11a
ENSDARG00000071013	176.544	-3.34367	0.446207	-7.49355	6.70355e-14	4.13762e-12	arl6ip6
ENSDARG00000100251	156.763	-4.89388	0.654063	-7.48228	7.30433e-14	4.49622e-12	si_ch211-152c8.2
ENSDARG00000038788	561.654	-4.33825	0.580336	-7.47541	7.69655e-14	4.72485e-12	dnai1.2
ENSDARG00000088346	175.518	-3.59085	0.480563	-7.47219	7.88739e-14	4.82895e-12	miip
ENSDARG00000059287	687.267	-2.26485	0.303124	-7.47168	7.91776e-14	4.83451e-12	mak
ENSDARG00000012073	599.358	-3.27476	0.438529	-7.46761	8.16623e-14	4.97286e-12	kif15
ENSDARG00000070040	305.692	-3.53734	0.473879	-7.46465	8.35234e-14	5.0726e-12	zgc_162344
ENSDARG00000010948	1306.15	-3.2828	0.439997	-7.46098	8.58829e-14	5.20199e-12	kif11
ENSDARG00000092956	90.8567	-9.58408	1.2854	-7.45608	8.91354e-14	5.38463e-12	si_dkeyp-27c8.1
ENSDARG00000036793	178.503	-3.82771	0.514923	-7.43357	1.05708e-13	6.36884e-12	ttll5
ENSDARG00000058372	156.534	-3.63355	0.488843	-7.43295	1.06203e-13	6.38174e-12	mcph1
ENSDARG00000100231	588.925	-3.76078	0.506281	-7.42825	1.10046e-13	6.59519e-12	ccdc135
ENSDARG00000077620	1086.87	-3.61649	0.486927	-7.42718	1.10936e-13	6.63105e-12	cdca7a
ENSDARG00000074590	473.343	-2.6362	0.355643	-7.41248	1.2396e-13	7.39011e-12	wdpcp
ENSDARG00000062442	107.976	-5.6675	0.764679	-7.4116	1.24781e-13	7.41955e-12	msrb1b
ENSDARG00000077161	102.71	-6.84975	0.924337	-7.41045	1.25873e-13	7.46497e-12	ccdc153
ENSDARG00000055889	723.76	-3.96255	0.535412	-7.40092	1.35239e-13	7.99954e-12	zgc_153215
ENSDARG00000075621	343.544	-3.0859	0.41739	-7.39331	1.43215e-13	8.44929e-12	birc5a
ENSDARG00000117634	107.923	-6.1223	0.829046	-7.38476	1.5273e-13	8.98734e-12	CABZ01043956.1
ENSDARG00000087110	380.031	-4.25748	0.576832	-7.38079	1.57354e-13	9.23547e-12	akna
ENSDARG00000078822	511.821	-3.502	0.474505	-7.38031	1.57918e-13	9.24473e-12	ccdc18
ENSDARG00000055128	292.822	-4.4602	0.604504	-7.37828	1.60347e-13	9.3628e-12	armc4
ENSDARG00000097931	14.9529	21.0981	2.86287	7.36958	1.71164e-13	9.96877e-12	BX323557.1
ENSDARG00000058587	1615.03	-5.27389	0.716633	-7.35926	1.84933e-13	1.07431e-11	terb1
ENSDARG00000030479	3418.45	-2.41789	0.32875	-7.35479	1.91228e-13	1.10805e-11	hmgb1b
ENSDARG00000038186	63.6481	-5.20029	0.708733	-7.33744	2.17714e-13	1.25831e-11	zgc_103564
ENSDARG00000079453	462.432	-5.01435	0.68345	-7.33682	2.18726e-13	1.26095e-11	atp8b4
ENSDARG00000098976	14.5131	21.0589	2.87466	7.32569	2.37672e-13	1.3667e-11	CU457778.1
ENSDARG00000100594	232.376	-5.33272	0.728099	-7.32417	2.40377e-13	1.37877e-11	sez6l
ENSDARG00000096859	394.94	-3.74354	0.511818	-7.3142	2.58919e-13	1.48138e-11	si_ch211-286b4.4
ENSDARG00000094176	123.058	-6.05102	0.827848	-7.30934	2.68467e-13	1.53215e-11	cdkn2d
ENSDARG00000054414	119.522	-5.25422	0.719665	-7.30092	2.85806e-13	1.62702e-11	spata17
ENSDARG00000036816	400.278	-5.58367	0.765852	-7.2908	3.08123e-13	1.74968e-11	pou2f2a
ENSDARG00000076965	224.768	-3.53202	0.484876	-7.28439	3.23128e-13	1.83031e-11	cep70
ENSDARG00000069499	276.728	-4.49217	0.61708	-7.27971	3.34534e-13	1.8902e-11	spag1b
ENSDARG00000117625	14.0733	21.0163	2.88744	7.27853	3.37486e-13	1.90215e-11	CABZ01038493.1
ENSDARG00000025335	146.84	-3.97391	0.546763	-7.26806	3.64684e-13	2.05036e-11	nek10
ENSDARG00000011240	1086.38	-3.2349	0.4454	-7.26291	3.78851e-13	2.12474e-11	ift46
ENSDARG00000101919	680.322	-2.83773	0.390734	-7.26256	3.79819e-13	2.12493e-11	foxj1a
ENSDARG00000034207	13.8534	20.9893	2.89409	7.25247	4.09253e-13	2.28397e-11	cx44.2
ENSDARG00000068678	209.141	-5.60212	0.773513	-7.24245	4.40662e-13	2.45323e-11	iqcg
ENSDARG00000098529	348.838	-3.4723	0.480611	-7.22476	5.02001e-13	2.78789e-11	ccne2
ENSDARG00000077962	117.754	-8.12295	1.12521	-7.21904	5.23578e-13	2.90062e-11	gltpb
ENSDARG00000068250	276.895	-4.75871	0.659696	-7.21349	5.45373e-13	3.01401e-11	si_ch211-151h10.2
ENSDARG00000074119	111.123	-5.19486	0.720366	-7.21142	5.53733e-13	3.05279e-11	frmpd2
ENSDARG00000037964	77.0012	-9.34584	1.2962	-7.21018	5.58771e-13	3.0731e-11	lhx2a
ENSDARG00000068190	75.2644	-6.44829	0.895717	-7.19903	6.06423e-13	3.32712e-11	pimr188
ENSDARG00000076228	579.45	-3.497	0.485796	-7.19848	6.08881e-13	3.33256e-11	kif2c
ENSDARG00000094892	114.015	-3.35149	0.465922	-7.19325	6.3268e-13	3.45449e-11	cenph
ENSDARG00000100573	555.547	-4.34148	0.604863	-7.17763	7.09298e-13	3.86355e-11	ckap2l
ENSDARG00000093496	232.75	-3.54712	0.494263	-7.17658	7.14784e-13	3.88412e-11	si_zfos-905g2.1
ENSDARG00000035852	148.704	-5.91408	0.824535	-7.17262	7.35745e-13	3.98847e-11	cart3
ENSDARG00000021794	542.727	-4.36819	0.609458	-7.16734	7.64691e-13	4.1257e-11	hmmr
ENSDARG00000077883	324.236	-3.14911	0.439363	-7.16745	7.64093e-13	4.1257e-11	fam83d
ENSDARG00000060948	110.691	-4.23126	0.590525	-7.16525	7.76421e-13	4.17906e-11	dync1i1
ENSDARG00000058508	148.164	-5.56455	0.776704	-7.16431	7.81767e-13	4.19789e-11	cfap70
ENSDARG00000089331	244.115	-3.51403	0.490615	-7.1625	7.92217e-13	4.24396e-11	urahb
ENSDARG00000079679	174.418	-3.4476	0.482261	-7.14883	8.75226e-13	4.67762e-11	cep112
ENSDARG00000103843	144.101	-5.29853	0.741396	-7.1467	8.88913e-13	4.73962e-11	spag8
ENSDARG00000103907	283.155	-3.58599	0.501871	-7.14523	8.98448e-13	4.77924e-11	sgo1
ENSDARG00000079484	79.0087	-9.38331	1.31391	-7.14151	9.23141e-13	4.89912e-11	kcnt1
ENSDARG00000057635	256.725	-4.22811	0.592164	-7.14009	9.32708e-13	4.93835e-11	wdr34
ENSDARG00000012030	358.567	-4.92732	0.690301	-7.13794	9.47413e-13	5.00454e-11	dnaaf1
ENSDARG00000089627	72.5969	-9.26006	1.29999	-7.12318	1.05466e-12	5.55812e-11	si_ch211-160d20.5
ENSDARG00000063385	1111.12	-3.47736	0.488339	-7.1208	1.07302e-12	5.64178e-11	cenpe
ENSDARG00000077696	253.008	-3.1423	0.441671	-7.11457	1.12262e-12	5.88897e-11	si_dkey-30h22.11
ENSDARG00000040266	191.553	-4.1582	0.584827	-7.11013	1.15936e-12	6.06765e-11	sox19b
ENSDARG00000095734	71.1029	-9.23014	1.29903	-7.1054	1.19977e-12	6.26471e-11	pimr186
ENSDARG00000002230	181.136	-6.60869	0.930937	-7.09897	1.2569e-12	6.548e-11	sypb
ENSDARG00000039203	406.987	-2.59875	0.366236	-7.09584	1.28572e-12	6.66752e-11	zgc_110130
ENSDARG00000053106	146.685	-3.64653	0.513891	-7.09592	1.28494e-12	6.66752e-11	cep44
ENSDARG00000034855	265.04	-4.78903	0.675095	-7.09386	1.30424e-12	6.74817e-11	ccnb3
ENSDARG00000104687	368.815	-3.28641	0.463795	-7.0859	1.38146e-12	7.13147e-11	slc16a9b
ENSDARG00000039657	536.997	-4.37497	0.617538	-7.08454	1.39507e-12	7.18543e-11	fank1
ENSDARG00000006863	391.227	-4.63123	0.653757	-7.08402	1.40029e-12	7.19597e-11	si_ch1073-349o24.2
ENSDARG00000052565	220.404	-3.62988	0.512642	-7.08072	1.43406e-12	7.35286e-11	cenpi
ENSDARG00000101309	744.351	-2.77952	0.393015	-7.07231	1.52373e-12	7.79503e-11	si_ch73-100l22.3
ENSDARG00000040478	168.233	-4.9162	0.695171	-7.07193	1.52797e-12	7.79915e-11	lrp2bp
ENSDARG00000099008	92.29	-9.60757	1.35919	-7.06862	1.56484e-12	7.96948e-11	EGFLAM
ENSDARG00000053554	300.748	-4.36935	0.619722	-7.0505	1.7827e-12	9.05865e-11	wdr76
ENSDARG00000061486	442.901	-3.88629	0.551252	-7.04994	1.78994e-12	9.07515e-11	DNAH10
ENSDARG00000006981	601.978	-3.04675	0.432188	-7.04961	1.79418e-12	9.0764e-11	ccdc113
ENSDARG00000102483	839.805	-2.84977	0.40473	-7.04118	1.90623e-12	9.62183e-11	numa1
ENSDARG00000043328	150.399	-4.27246	0.607393	-7.03409	2.00559e-12	1.01009e-10	fip1l1a
ENSDARG00000035697	91.7046	-3.35615	0.477506	-7.02851	2.08753e-12	1.04903e-10	spinb
ENSDARG00000117780	121.375	-5.49925	0.784297	-7.01169	2.35459e-12	1.18062e-10	CR847897.1
ENSDARG00000060394	348.281	-3.46887	0.495274	-7.00394	2.48867e-12	1.2451e-10	mtfr2
ENSDARG00000005058	760.676	-3.1627	0.451592	-7.00345	2.49733e-12	1.24669e-10	ncapd2
ENSDARG00000071694	672.536	-3.63967	0.520062	-6.99853	2.58654e-12	1.28839e-10	ndc80
ENSDARG00000098537	715.943	-4.87419	0.696967	-6.99343	2.6825e-12	1.33327e-10	spata22
ENSDARG00000026178	259.21	-2.93598	0.420084	-6.98902	2.76811e-12	1.37282e-10	ube3d
ENSDARG00000035605	523.773	-3.49897	0.500803	-6.98671	2.81399e-12	1.39253e-10	tchp
ENSDARG00000078280	70.465	-9.21817	1.31978	-6.98462	2.85631e-12	1.4104e-10	nkx3-1
ENSDARG00000087191	65.2815	-5.44327	0.780115	-6.97753	3.00424e-12	1.48022e-10	wdr93
ENSDARG00000075632	382.685	-4.55327	0.652739	-6.97564	3.04491e-12	1.49702e-10	rad9b
ENSDARG00000077215	2418.63	-2.80992	0.402883	-6.97452	3.06906e-12	1.50239e-10	eif4g3a
ENSDARG00000117665	66.1177	-9.12584	1.30842	-6.97469	3.06551e-12	1.50239e-10	BX323991.1
ENSDARG00000068011	72.2185	-5.4242	0.779419	-6.95929	3.41996e-12	1.66697e-10	si_ch211-230g14.3
ENSDARG00000086931	63.471	-9.06694	1.30282	-6.95947	3.41567e-12	1.66697e-10	CABZ01029822.1
ENSDARG00000094977	650.423	-3.66377	0.526778	-6.95506	3.52418e-12	1.7141e-10	si_ch211-156j22.4
ENSDARG00000052575	207.896	-4.42829	0.636768	-6.95432	3.54278e-12	1.71946e-10	arl13a
ENSDARG00000093863	68.2625	-9.17147	1.31901	-6.95329	3.56864e-12	1.72832e-10	si_dkey-248f6.3
ENSDARG00000104374	1205.87	-2.76923	0.398521	-6.94875	3.68525e-12	1.78099e-10	smchd1
ENSDARG00000007125	384.773	-2.83002	0.407423	-6.94615	3.75383e-12	1.81028e-10	asb6
ENSDARG00000090981	57.161	-4.54069	0.654518	-6.93746	3.99212e-12	1.92112e-10	si_ch211-191o15.6
ENSDARG00000096702	60.7062	-5.57248	0.803766	-6.93296	4.12129e-12	1.97909e-10	CU550702.1
ENSDARG00000098523	66.2903	-5.62429	0.81139	-6.93167	4.15911e-12	1.99304e-10	zgc_152904
ENSDARG00000095884	68.1718	-9.17023	1.32316	-6.93056	4.19166e-12	2.00441e-10	si_ch211-57m13.9
ENSDARG00000088798	191.947	-3.57581	0.515996	-6.92992	4.21084e-12	2.00935e-10	plcxd1
ENSDARG00000057437	175.403	-2.91999	0.421387	-6.92948	4.22392e-12	2.01136e-10	apodb
ENSDARG00000092445	194.121	-3.31149	0.47791	-6.92911	4.23484e-12	2.01234e-10	zgc_153352
ENSDARG00000053966	128.845	-6.30565	0.910201	-6.92776	4.27561e-12	2.02748e-10	cyp17a2
ENSDARG00000115435	62.6774	-9.04887	1.30654	-6.9258	4.33513e-12	2.05142e-10	pimr198
ENSDARG00000005456	551.323	-2.92405	0.422729	-6.91708	4.61043e-12	2.17716e-10	katnb1
ENSDARG00000061061	439.153	-2.27175	0.328611	-6.91318	4.7392e-12	2.23332e-10	dpagt1
ENSDARG00000103098	59.8972	-8.98287	1.29973	-6.91131	4.80187e-12	2.25817e-10	si_ch211-280a23.2
ENSDARG00000099768	739.079	-2.74769	0.397711	-6.90876	4.88925e-12	2.29451e-10	si_ch211-272n13.3
ENSDARG00000035963	218.186	-3.22483	0.467102	-6.90391	5.05886e-12	2.36922e-10	ccdc96
ENSDARG00000014057	121.38	-5.58058	0.808441	-6.90289	5.09541e-12	2.38142e-10	gabrr2b
ENSDARG00000052188	928.746	-5.16938	0.749405	-6.89798	5.27475e-12	2.46018e-10	znf541
ENSDARG00000105479	458.485	-3.43286	0.498946	-6.88022	5.97607e-12	2.78157e-10	si_ch211-126c2.4
ENSDARG00000094491	61.0999	-9.01102	1.3101	-6.87811	6.06504e-12	2.8172e-10	si_ch211-202m22.1
ENSDARG00000090778	351.715	-2.53632	0.369004	-6.87341	6.26853e-12	2.90578e-10	ttll1
ENSDARG00000071450	393.437	-3.46053	0.50392	-6.86723	6.54592e-12	3.02819e-10	tdrd5
ENSDARG00000020158	861.42	-3.53862	0.51601	-6.85764	7.0005e-12	3.2319e-10	spag6
ENSDARG00000037782	134.39	-3.96401	0.578609	-6.85094	7.33649e-12	3.38014e-10	sox8b
ENSDARG00000057227	156.787	-5.70851	0.833299	-6.85049	7.35982e-12	3.38403e-10	si_dkey-222b8.4
ENSDARG00000069917	137.876	-3.32631	0.48645	-6.83792	8.03491e-12	3.68048e-10	ska3
ENSDARG00000043470	257.158	-5.46741	0.799576	-6.83789	8.03697e-12	3.68048e-10	rsph3
ENSDARG00000056764	848.089	-4.05108	0.592571	-6.83645	8.11818e-12	3.71019e-10	hydin
ENSDARG00000096924	96.2305	-7.83462	1.1463	-6.83471	8.21694e-12	3.74778e-10	CU638693.2
ENSDARG00000018165	134.415	-4.00614	0.586301	-6.8329	8.32133e-12	3.78779e-10	depdc1a
ENSDARG00000034227	179.629	-3.29087	0.482138	-6.82557	8.75791e-12	3.97855e-10	si_dkey-243i1.1
ENSDARG00000021378	305.545	-3.02451	0.443219	-6.82397	8.85614e-12	4.01514e-10	phf21ab
ENSDARG00000074424	1523.58	-2.10432	0.308752	-6.81558	9.38843e-12	4.24799e-10	ibtk
ENSDARG00000056797	72.7877	-6.45055	0.947527	-6.80778	9.91146e-12	4.47572e-10	ppp2r2ca
ENSDARG00000061204	611.066	-2.50425	0.368394	-6.79775	1.06266e-11	4.78915e-10	ddx20
ENSDARG00000113858	2623.02	-4.91228	0.72367	-6.78802	1.13683e-11	5.11328e-10	AL928650.4
ENSDARG00000095386	57.5395	-8.92478	1.31485	-6.78771	1.13931e-11	5.11429e-10	pimr179
ENSDARG00000095927	85.7047	-6.23988	0.919938	-6.78293	1.17763e-11	5.27587e-10	si_ch211-57m13.1
ENSDARG00000074915	332.566	-3.22069	0.475388	-6.77487	1.24522e-11	5.5677e-10	etaa1
ENSDARG00000077288	265.337	-5.26388	0.777498	-6.77028	1.28535e-11	5.73585e-10	si_ch211-188c16.1
ENSDARG00000027391	366.81	-5.74019	0.847948	-6.76951	1.29218e-11	5.75501e-10	ccnd3
ENSDARG00000028333	59.1488	-8.9656	1.32563	-6.76327	1.34912e-11	5.99685e-10	nitr9
ENSDARG00000077037	1454.98	-2.18383	0.323133	-6.75829	1.39633e-11	6.19458e-10	txlna
ENSDARG00000111759	235.1	-3.8602	0.572072	-6.74775	1.50157e-11	6.64849e-10	ccdc62
ENSDARG00000077853	78.463	-5.74876	0.853005	-6.73943	1.59013e-11	7.02689e-10	ttll2
ENSDARG00000020822	160.934	-3.01445	0.448429	-6.72224	1.78956e-11	7.89282e-10	ift22
ENSDARG00000096532	253.452	-4.11664	0.612567	-6.72032	1.81323e-11	7.98174e-10	si_dkey-202c14.3
ENSDARG00000095902	66.0564	-9.12406	1.36047	-6.70655	1.99274e-11	8.75496e-10	si_ch211-57m13.10
ENSDARG00000096095	101.693	-3.96622	0.593066	-6.68765	2.26775e-11	9.94397e-10	buc
ENSDARG00000070419	52.5396	-8.79373	1.31531	-6.68565	2.29905e-11	1.00618e-09	nkd3l
ENSDARG00000068726	90.1372	-4.04897	0.605652	-6.68531	2.30434e-11	1.00656e-09	masp1
ENSDARG00000097359	54.3213	-8.84268	1.32293	-6.68416	2.3226e-11	1.01258e-09	CU638693.3
ENSDARG00000092275	54.6367	-8.85042	1.3246	-6.68159	2.36365e-11	1.0285e-09	si_dkey-234d14.2
ENSDARG00000111292	64.6689	-9.09474	1.3631	-6.6721	2.52172e-11	1.09519e-09	pimr24
ENSDARG00000041462	82.9297	-7.61773	1.14196	-6.67078	2.54454e-11	1.10299e-09	pimr183
ENSDARG00000060656	388.579	-2.92731	0.43941	-6.66191	2.70293e-11	1.16942e-09	si_ch211-10a23.2
ENSDARG00000033443	3833.74	4.52952	0.680068	6.6604	2.73085e-11	1.17925e-09	mdm2
ENSDARG00000022996	981.348	-2.44696	0.367474	-6.65887	2.75942e-11	1.18933e-09	setx
ENSDARG00000067784	198.495	-3.96107	0.595156	-6.65552	2.82303e-11	1.21444e-09	CABZ01088428.1
ENSDARG00000011094	964.012	-3.06446	0.46095	-6.64814	2.96829e-11	1.27223e-09	ccna2
ENSDARG00000117721	54.1788	-8.83907	1.32956	-6.64812	2.96858e-11	1.27223e-09	CT025771.1
ENSDARG00000013926	155.165	2.72792	0.410588	6.64394	3.05415e-11	1.30644e-09	slc16a9a
ENSDARG00000057151	659.301	-3.18545	0.480485	-6.62966	3.36469e-11	1.43657e-09	prep
ENSDARG00000104890	433.807	2.03254	0.307005	6.62054	3.57896e-11	1.52519e-09	si_ch211-76m11.3
ENSDARG00000005462	459.942	-3.303	0.499304	-6.61522	3.71009e-11	1.57811e-09	kif4
ENSDARG00000039229	119.808	-3.35832	0.50837	-6.60606	3.94673e-11	1.67563e-09	cep78
ENSDARG00000042536	147.346	-4.99122	0.755896	-6.60305	4.0278e-11	1.70686e-09	si_dkey-48j7.3
ENSDARG00000099621	257.516	-5.39155	0.816996	-6.59924	4.13265e-11	1.74803e-09	si_ch211-69b22.5
ENSDARG00000013079	575.106	-2.17365	0.329602	-6.59477	4.2592e-11	1.79821e-09	tubgcp2
ENSDARG00000053240	155.029	-4.54284	0.689305	-6.59046	4.38476e-11	1.84778e-09	kif6
ENSDARG00000074927	458.868	-3.52083	0.534545	-6.58658	4.50061e-11	1.89309e-09	bub1bb
ENSDARG00000097600	55.1036	-8.86349	1.34754	-6.57753	4.78335e-11	2.0083e-09	si_ch211-66h3.4
ENSDARG00000087424	73.5383	-5.84739	0.889364	-6.5748	4.87192e-11	2.04171e-09	si_dkey-187j14.6
ENSDARG00000074451	438.848	-2.54787	0.387608	-6.5733	4.92111e-11	2.05853e-09	mnd1
ENSDARG00000029482	72.5288	-6.13646	0.933702	-6.57218	4.95832e-11	2.07028e-09	ush2a
ENSDARG00000099464	190.556	-5.18524	0.789136	-6.57078	5.00539e-11	2.0861e-09	CABZ01118738.1
ENSDARG00000097891	81.1218	-3.10356	0.472363	-6.57029	5.02172e-11	2.08907e-09	CR751227.2
ENSDARG00000045552	65.9174	-4.42126	0.672954	-6.56994	5.03364e-11	2.0902e-09	si_dkey-202b22.6
ENSDARG00000028475	492.477	-1.99905	0.30453	-6.5644	5.22434e-11	2.16543e-09	lin9
ENSDARG00000090971	501.613	-2.94916	0.450147	-6.55154	5.69477e-11	2.35612e-09	cc2d2a
ENSDARG00000077029	354.952	-3.64369	0.556227	-6.55073	5.7257e-11	2.36461e-09	bub1
ENSDARG00000026753	99.9819	-4.19224	0.640276	-6.54754	5.84926e-11	2.41125e-09	grik4
ENSDARG00000091116	145.356	-3.39053	0.518486	-6.53929	6.18117e-11	2.54346e-09	pkhd1l1
ENSDARG00000078558	84.2961	-5.50198	0.84162	-6.53737	6.2608e-11	2.57157e-09	si_dkey-22i16.10
ENSDARG00000056473	238.154	-3.52743	0.540192	-6.52995	6.57913e-11	2.69744e-09	chaf1b
ENSDARG00000030999	392.091	-2.37464	0.364017	-6.52342	6.87239e-11	2.8126e-09	mybl1
ENSDARG00000062355	720.808	-3.11693	0.478229	-6.51765	7.14195e-11	2.90721e-09	axdnd1
ENSDARG00000056007	296.581	-4.15077	0.636846	-6.51769	7.13977e-11	2.90721e-09	cyb5d1
ENSDARG00000096700	66.0659	-6.69193	1.02669	-6.51798	7.12611e-11	2.90721e-09	FP565451.1
ENSDARG00000027381	320.266	-3.25054	0.49882	-6.51646	7.19839e-11	2.92494e-09	ccdc171
ENSDARG00000078271	49.2924	-8.70249	1.33583	-6.51465	7.2859e-11	2.95521e-09	si_ch211-57m13.8
ENSDARG00000069681	409.809	-3.07259	0.472269	-6.50603	7.71649e-11	3.12428e-09	pcgf6
ENSDARG00000117667	45.9235	-8.59877	1.32312	-6.49885	8.09346e-11	3.27108e-09	CABZ01052527.1
ENSDARG00000043720	291.882	-3.59978	0.555046	-6.48556	8.84004e-11	3.56648e-09	cdc45
ENSDARG00000100514	987.249	-2.16233	0.333505	-6.48364	8.95354e-11	3.60586e-09	cfap20
ENSDARG00000078797	389.353	-2.6362	0.406657	-6.48262	9.01457e-11	3.62402e-09	dennd3a
ENSDARG00000041734	376.225	-3.90647	0.602757	-6.481	9.11152e-11	3.65652e-09	tbc1d32
ENSDARG00000018918	566.072	-2.18918	0.337955	-6.47771	9.3126e-11	3.72406e-09	rad17
ENSDARG00000037334	363.842	-2.45822	0.379478	-6.4779	9.3005e-11	3.72406e-09	wdr92
ENSDARG00000088039	120.145	-4.15179	0.641447	-6.47255	9.63652e-11	3.84682e-09	CU929391.1
ENSDARG00000023546	269.658	-5.15602	0.797064	-6.46876	9.88073e-11	3.93738e-09	kcnn1b
ENSDARG00000077089	256.843	-2.89532	0.448544	-6.45493	1.0827e-10	4.3069e-09	blm
ENSDARG00000025043	351.434	-4.71983	0.731708	-6.45043	1.11535e-10	4.42903e-09	trip13
ENSDARG00000057013	133.956	-4.94659	0.767065	-6.44873	1.12794e-10	4.4712e-09	cadm3
ENSDARG00000027129	208.421	-3.64458	0.56528	-6.44739	1.13791e-10	4.50286e-09	tmem218
ENSDARG00000097042	73.2129	-8.30639	1.28843	-6.44689	1.14168e-10	4.50992e-09	CR759845.2
ENSDARG00000019156	168.711	-3.31009	0.513586	-6.44506	1.15553e-10	4.55673e-09	haus5
ENSDARG00000032264	299.766	-2.84769	0.442315	-6.43816	1.2093e-10	4.76049e-09	mybl2b
ENSDARG00000004436	202.938	-3.2388	0.503314	-6.43496	1.23509e-10	4.85359e-09	fam92a1
ENSDARG00000112170	73.4078	-7.4121	1.15291	-6.42906	1.28396e-10	5.03694e-09	klhl10b.2
ENSDARG00000086112	625.314	-2.89943	0.451159	-6.42663	1.30465e-10	5.10926e-09	si_ch211-266i6.3
ENSDARG00000014018	80.5721	-4.25492	0.662746	-6.42013	1.36162e-10	5.32322e-09	lhx1a
ENSDARG00000077409	183.231	-3.72283	0.579925	-6.41951	1.36716e-10	5.33569e-09	cby1
ENSDARG00000044325	1354.36	-4.60781	0.717983	-6.41771	1.38338e-10	5.38971e-09	zgc_193690
ENSDARG00000052677	72.3701	-8.28948	1.29242	-6.41393	1.41813e-10	5.51566e-09	si_ch211-138g9.2
ENSDARG00000026224	340.106	-3.99384	0.622916	-6.41153	1.44067e-10	5.59374e-09	fanci
ENSDARG00000076532	6109.91	-1.83103	0.285776	-6.40721	1.48207e-10	5.74465e-09	si_ch211-222l21.1
ENSDARG00000062146	1183.2	-1.99495	0.311753	-6.39916	1.56235e-10	6.04554e-09	larp4b
ENSDARG00000103476	2443.68	-4.77242	0.746431	-6.39364	1.6198e-10	6.25716e-09	trpm1b
ENSDARG00000078533	62.2564	-6.60563	1.034	-6.38844	1.67585e-10	6.46268e-09	poc1a
ENSDARG00000098258	255.478	-4.24627	0.665079	-6.3846	1.71844e-10	6.6157e-09	SLC16A7
ENSDARG00000076153	244.082	-4.31578	0.676247	-6.38196	1.74837e-10	6.71953e-09	lca5
ENSDARG00000030095	72.508	-5.58625	0.875435	-6.38111	1.75808e-10	6.74543e-09	ccdc78
ENSDARG00000037607	86.0441	-3.03463	0.476079	-6.3742	1.83922e-10	7.04486e-09	nol4lb
ENSDARG00000056679	1022	-2.1202	0.333014	-6.36671	1.93126e-10	7.38496e-09	morc3a
ENSDARG00000101051	443.942	-6.41549	1.0081	-6.36395	1.96628e-10	7.50622e-09	ctsbb
ENSDARG00000041215	867.91	-2.34379	0.368823	-6.35477	2.08736e-10	7.95507e-09	cetn4
ENSDARG00000060023	189.063	-4.51125	0.709985	-6.35401	2.0977e-10	7.98111e-09	ncapg2
ENSDARG00000074715	740.429	-2.35739	0.371083	-6.35274	2.11519e-10	8.03419e-09	stk17a
ENSDARG00000060350	42.941	-8.50266	1.33876	-6.35113	2.13742e-10	8.10289e-09	apoda.2
ENSDARG00000025189	63.4221	-6.25575	0.985015	-6.35091	2.14041e-10	8.10289e-09	cpne8
ENSDARG00000059900	160.104	-2.63223	0.414833	-6.34527	2.22032e-10	8.39139e-09	tbc1d9
ENSDARG00000058477	41.8445	-8.46538	1.3345	-6.34347	2.2464e-10	8.47588e-09	pimr72
ENSDARG00000075281	197.094	-4.50898	0.711457	-6.33767	2.3326e-10	8.78651e-09	tbc1d30
ENSDARG00000017211	1126.36	-3.10781	0.490539	-6.33551	2.36554e-10	8.89586e-09	plxnb1b
ENSDARG00000068840	66.6705	-3.57581	0.564748	-6.33169	2.42489e-10	9.10395e-09	zgc_66024
ENSDARG00000098780	305.277	-2.84942	0.450338	-6.32729	2.49508e-10	9.35203e-09	nsmce1
ENSDARG00000060537	497.469	-2.01468	0.318624	-6.32306	2.56431e-10	9.59127e-09	atad2b
ENSDARG00000079249	78.2205	-4.95622	0.783855	-6.32288	2.56736e-10	9.59127e-09	ogdhl
ENSDARG00000094037	52.1238	-5.11996	0.810533	-6.31678	2.67061e-10	9.96065e-09	si_dkey-76p14.2
ENSDARG00000023584	304.76	-3.47935	0.550914	-6.3156	2.69115e-10	1.00208e-08	cdc7
ENSDARG00000040249	75.4991	-4.13964	0.657325	-6.29771	3.02066e-10	1.12293e-08	tlr18
ENSDARG00000098133	68.2929	-7.3396	1.1659	-6.29521	3.06976e-10	1.13932e-08	si_ch211-281k19.2
ENSDARG00000103409	851.284	-2.27972	0.362173	-6.29457	3.08258e-10	1.14221e-08	uhrf1
ENSDARG00000095891	149.852	-5.0337	0.800053	-6.29171	3.13998e-10	1.16159e-08	si_ch73-30l9.1
ENSDARG00000069033	64.7758	-4.8552	0.77182	-6.29058	3.16277e-10	1.16812e-08	pimr51
ENSDARG00000053744	193.228	-2.54105	0.404174	-6.28702	3.23608e-10	1.19325e-08	dcdc2b
ENSDARG00000070618	246.683	-3.72392	0.592472	-6.2854	3.27019e-10	1.20388e-08	tatdn2
ENSDARG00000060501	262.564	-2.74839	0.437599	-6.28061	3.37255e-10	1.23955e-08	dpcd
ENSDARG00000039477	122.21	-3.46039	0.551089	-6.27918	3.40359e-10	1.24894e-08	terb2
ENSDARG00000043640	190.314	-3.74431	0.596506	-6.27706	3.45026e-10	1.26402e-08	cenpn
ENSDARG00000096599	1271.13	-4.10191	0.653548	-6.27638	3.46553e-10	1.26757e-08	AL928650.3
ENSDARG00000019658	150.492	-4.10237	0.65366	-6.276	3.47394e-10	1.2686e-08	pou2f2a
ENSDARG00000061191	110.86	-3.9152	0.62489	-6.26543	3.718e-10	1.35555e-08	plekho1a
ENSDARG00000020718	101.488	-4.10762	0.655777	-6.26375	3.75838e-10	1.36807e-08	slc25a22a
ENSDARG00000086484	243.796	-3.86637	0.618107	-6.25517	3.97072e-10	1.44305e-08	fbxw10
ENSDARG00000088145	112.877	-2.96823	0.475062	-6.2481	4.1548e-10	1.50754e-08	atg4db
ENSDARG00000028899	423.615	-4.55733	0.729938	-6.24345	4.28031e-10	1.55061e-08	tekt4
ENSDARG00000092651	187.631	-5.74063	0.919748	-6.24152	4.33326e-10	1.56729e-08	si_dkey-57a22.11
ENSDARG00000019208	405.111	-3.50308	0.561449	-6.23935	4.39387e-10	1.58668e-08	camsap1a
ENSDARG00000091271	328.325	-3.64304	0.58429	-6.23498	4.5185e-10	1.6291e-08	si_ch211-225g23.1
ENSDARG00000095953	42.6817	-8.49367	1.36243	-6.23421	4.54057e-10	1.63446e-08	si_ch211-57m13.6
ENSDARG00000091326	626.038	-2.62701	0.42201	-6.225	4.81565e-10	1.73074e-08	cep120
ENSDARG00000109460	156.654	-4.89829	0.787106	-6.22317	4.87221e-10	1.7483e-08	CR762420.1
ENSDARG00000074326	235.104	-4.2295	0.679953	-6.22028	4.96263e-10	1.77794e-08	mcm8
ENSDARG00000087238	506.881	-3.21156	0.517934	-6.20072	5.62048e-10	2.01045e-08	si_ch211-161h7.4
ENSDARG00000105594	79.5678	-4.60174	0.742414	-6.19834	5.70617e-10	2.03789e-08	MAJIN
ENSDARG00000020887	390.871	-3.38324	0.545942	-6.19707	5.75223e-10	2.05112e-08	armc1l
ENSDARG00000016044	244.996	-2.74937	0.443928	-6.19329	5.89224e-10	2.09775e-08	gins4
ENSDARG00000059982	156.861	-3.25002	0.525193	-6.18824	6.08411e-10	2.16267e-08	poc5
ENSDARG00000001721	334.699	-5.78351	0.934744	-6.18726	6.12189e-10	2.1727e-08	oc90
ENSDARG00000052063	776.61	-2.73686	0.442434	-6.18592	6.17406e-10	2.18779e-08	col4a5
ENSDARG00000092501	61.5764	-7.13724	1.1546	-6.18158	6.34625e-10	2.24531e-08	si_dkey-80c24.5
ENSDARG00000040198	57.2915	-6.07796	0.983553	-6.1796	6.42652e-10	2.27017e-08	fstl5
ENSDARG00000076473	944.048	-2.46976	0.399834	-6.17696	6.53481e-10	2.30211e-08	trim37
ENSDARG00000090670	59.6586	-6.04539	0.978721	-6.17682	6.54036e-10	2.30211e-08	si_dkey-201i6.8
ENSDARG00000079925	42.5073	-8.48824	1.37425	-6.17666	6.54733e-10	2.30211e-08	AL954695.2
ENSDARG00000101816	349.185	-4.44142	0.719114	-6.17623	6.56484e-10	2.3047e-08	col5a3b
ENSDARG00000107441	82.0879	-3.69159	0.598548	-6.16758	6.93408e-10	2.43057e-08	TANC2
ENSDARG00000074746	92.5545	-4.24389	0.688245	-6.16625	6.99299e-10	2.44744e-08	kcnd1
ENSDARG00000045853	167.142	-3.80916	0.618242	-6.16127	7.21618e-10	2.52167e-08	rad51ap1
ENSDARG00000070692	61.0674	-7.17776	1.16506	-6.16084	7.23586e-10	2.52466e-08	si_dkey-80c24.1
ENSDARG00000063713	119.798	-4.14923	0.673512	-6.16059	7.24738e-10	2.5248e-08	syngap1a
ENSDARG00000092142	80.695	-3.69614	0.600163	-6.15857	7.34057e-10	2.55335e-08	BX663503.1
ENSDARG00000055900	1926.31	-1.88109	0.305573	-6.15595	7.46294e-10	2.59195e-08	zswim5
ENSDARG00000003414	115.074	-4.71967	0.766835	-6.15473	7.52041e-10	2.60792e-08	capslb
ENSDARG00000104541	1189.27	-2.30534	0.374668	-6.15302	7.60197e-10	2.63218e-08	msh6
ENSDARG00000017055	102.497	-5.05371	0.822682	-6.14297	8.09947e-10	2.80017e-08	zmynd12
ENSDARG00000017329	422.515	-3.20354	0.521847	-6.13885	8.31231e-10	2.86939e-08	cdkl1
ENSDARG00000070052	3019.6	-5.02703	0.818973	-6.13821	8.34561e-10	2.87651e-08	tdrd6
ENSDARG00000068098	296.592	-5.35856	0.873204	-6.13667	8.427e-10	2.90016e-08	si_ch211-198o12.4
ENSDARG00000117517	37.9954	-8.32695	1.35822	-6.13078	8.74497e-10	3.00504e-08	CR354540.2
ENSDARG00000036295	394.891	-1.99025	0.32473	-6.12893	8.84721e-10	3.03558e-08	golga7ba
ENSDARG00000094126	36.7357	-8.27683	1.35058	-6.12836	8.8788e-10	3.04183e-08	si_ch211-202c21.7
ENSDARG00000014790	932.37	-2.24253	0.366126	-6.12503	9.06683e-10	3.09429e-08	g3bp2
ENSDARG00000091584	634.413	-2.40091	0.391966	-6.12529	9.05184e-10	3.09429e-08	si_ch73-217n20.1
ENSDARG00000061899	108.347	-5.85292	0.95559	-6.12492	9.07281e-10	3.09429e-08	iqub
ENSDARG00000016918	69.0379	-6.30108	1.03124	-6.11017	9.95224e-10	3.38913e-08	ace2
ENSDARG00000016594	165.181	-3.28832	0.538251	-6.10928	1.00083e-09	3.40311e-08	haus4
ENSDARG00000117348	37.8308	-8.32084	1.36266	-6.10631	1.01958e-09	3.46169e-08	AL954696.2
ENSDARG00000074441	134.931	3.39132	0.555524	6.10472	1.02984e-09	3.48611e-08	gp1bb
ENSDARG00000005828	79.5673	-4.21051	0.689704	-6.10481	1.02924e-09	3.48611e-08	faima
ENSDARG00000099485	267.902	-5.06386	0.829623	-6.10381	1.03572e-09	3.50079e-08	m1ap
ENSDARG00000097302	73.8879	-3.64999	0.598111	-6.10252	1.04406e-09	3.51851e-08	tbpl2
ENSDARG00000023036	92.7635	-3.39949	0.557052	-6.10263	1.04337e-09	3.51851e-08	si_dkey-23a23.2
ENSDARG00000039521	380.003	-2.08421	0.341788	-6.09795	1.07439e-09	3.61536e-08	ssx2ipa
ENSDARG00000079452	615.586	-5.37752	0.881933	-6.09742	1.07793e-09	3.62191e-08	rbm46
ENSDARG00000067808	36.2214	-8.25721	1.35477	-6.09494	1.09479e-09	3.67313e-08	si_dkeyp-27c8.1
ENSDARG00000055566	294.677	-3.06471	0.50346	-6.08728	1.14843e-09	3.84741e-08	mastl
ENSDARG00000117695	59.5458	-5.27018	0.866919	-6.07921	1.20777e-09	4.04023e-08	FP102122.3
ENSDARG00000087247	108.357	-3.17961	0.523428	-6.07458	1.2431e-09	4.15232e-08	kcnab2a
ENSDARG00000117784	35.783	-8.23958	1.35828	-6.06617	1.30994e-09	4.36916e-08	CU151886.1
ENSDARG00000052402	326.666	-2.42141	0.399295	-6.06421	1.32603e-09	4.41633e-08	dnmt3ba
ENSDARG00000037873	63.9596	-5.96149	0.985167	-6.05125	1.43728e-09	4.77986e-08	cyp3c3
ENSDARG00000089458	141.794	-4.21297	0.697761	-6.03785	1.56183e-09	5.18646e-08	rp1l1a
ENSDARG00000007278	259.056	-2.51478	0.416607	-6.03634	1.5765e-09	5.22755e-08	ect2
ENSDARG00000095266	35.7877	-8.23946	1.36567	-6.03329	1.60655e-09	5.31941e-08	AL928866.1
ENSDARG00000058479	99.4781	-6.1608	1.02197	-6.02834	1.65656e-09	5.47702e-08	zgc_110425
ENSDARG00000096577	121.837	-5.13722	0.853982	-6.01561	1.79214e-09	5.91668e-08	adgre9
ENSDARG00000102890	36.459	-8.26558	1.37433	-6.01427	1.80698e-09	5.957e-08	clrn1
ENSDARG00000096526	125.098	-3.9846	0.662568	-6.01388	1.81136e-09	5.96279e-08	AL928650.2
ENSDARG00000090489	55.6	-7.90797	1.31559	-6.01098	1.844e-09	6.06146e-08	ANKRD66
ENSDARG00000076776	35.0533	-8.20985	1.36704	-6.00556	1.9067e-09	6.25849e-08	gucy2g
ENSDARG00000101161	297.062	-2.23835	0.372782	-6.00444	1.91997e-09	6.28688e-08	orc4
ENSDARG00000104989	85.7403	-3.9529	0.658338	-6.00436	1.92088e-09	6.28688e-08	wnk2
ENSDARG00000117409	39.9688	-8.40082	1.39927	-6.00372	1.92853e-09	6.30281e-08	CABZ01100396.1
ENSDARG00000089930	355.246	-2.62279	0.437505	-5.99487	2.03648e-09	6.64606e-08	iqce
ENSDARG00000007864	33.7934	-8.15711	1.36133	-5.99202	2.07253e-09	6.754e-08	pimr195
ENSDARG00000116491	3511.72	-1.84504	0.307947	-5.99141	2.08029e-09	6.76958e-08	h2afvb
ENSDARG00000012485	377.244	-3.16823	0.528971	-5.98941	2.10599e-09	6.84341e-08	aurka
ENSDARG00000038500	194.832	-3.94078	0.6581	-5.98812	2.12279e-09	6.88816e-08	cep41
ENSDARG00000030376	127.681	-3.02164	0.50467	-5.98735	2.13287e-09	6.91098e-08	grin2bb
ENSDARG00000112958	474.823	1.64245	0.274379	5.98605	2.15004e-09	6.95668e-08	FO704758.2
ENSDARG00000055622	370.974	-3.31463	0.553751	-5.98578	2.15353e-09	6.95807e-08	zgc_153345
ENSDARG00000020122	187.156	-3.36412	0.562104	-5.98486	2.16573e-09	6.98757e-08	endou2
ENSDARG00000096603	827.43	3.20497	0.535732	5.9824	2.19869e-09	7.06379e-08	bmb
ENSDARG00000058710	274.821	-3.07208	0.513508	-5.98254	2.19691e-09	7.06379e-08	terf1
ENSDARG00000098063	51.6507	-5.27384	0.881522	-5.98265	2.19532e-09	7.06379e-08	alp3
ENSDARG00000097629	34.8357	-8.20135	1.37225	-5.97657	2.27883e-09	7.31091e-08	FP102794.2
ENSDARG00000104274	259.826	-2.02048	0.338129	-5.97547	2.29422e-09	7.34991e-08	tmem200b
ENSDARG00000055238	372.911	-5.14108	0.860891	-5.97181	2.3464e-09	7.50649e-08	kif17
ENSDARG00000103290	47.6931	-4.116	0.689594	-5.96873	2.39112e-09	7.63881e-08	LO018568.2
ENSDARG00000062381	45.8285	7.4696	1.25292	5.96175	2.49555e-09	7.96124e-08	si_ch211-238n5.4
ENSDARG00000075970	76.1073	-5.50127	0.924019	-5.95364	2.62248e-09	8.35442e-08	BX324188.1
ENSDARG00000058533	263.025	-4.03376	0.67767	-5.9524	2.64246e-09	8.40627e-08	pole
ENSDARG00000004529	293.901	-2.21625	0.372492	-5.94978	2.68504e-09	8.5298e-08	zgc_173742
ENSDARG00000062973	110.064	-3.86844	0.650399	-5.94779	2.71779e-09	8.62179e-08	ttll7
ENSDARG00000086207	188.706	-3.67924	0.618653	-5.94718	2.72795e-09	8.64193e-08	grin2da
ENSDARG00000116713	42.9534	-8.50514	1.43055	-5.94536	2.75847e-09	8.72646e-08	si_ch73-265d7.2
ENSDARG00000093781	57.7411	-7.09895	1.19428	-5.94414	2.77908e-09	8.77943e-08	lrriq1
ENSDARG00000043480	88.8531	-5.71716	0.962544	-5.93964	2.85646e-09	9.01133e-08	rbbp8
ENSDARG00000117396	33.284	-8.13565	1.3708	-5.93496	2.93909e-09	9.25915e-08	CABZ01054023.1
ENSDARG00000009046	363.748	-4.92702	0.830374	-5.9335	2.96549e-09	9.32938e-08	nphp1
ENSDARG00000101032	61.4359	-5.13011	0.864826	-5.93196	2.99345e-09	9.4043e-08	iqcb1
ENSDARG00000093612	63.8268	-4.05784	0.684234	-5.93049	3.02033e-09	9.47566e-08	si_dkey-92i17.2
ENSDARG00000100918	454.577	-3.72126	0.628885	-5.91723	3.274e-09	1.02573e-07	prc1a
ENSDARG00000101020	72.9253	-5.14895	0.870472	-5.91513	3.31615e-09	1.03751e-07	KHDRBS3
ENSDARG00000020711	730.726	-2.27359	0.384566	-5.9121	3.37779e-09	1.05534e-07	rrm2
ENSDARG00000093284	57.7231	-7.96465	1.3483	-5.90717	3.48038e-09	1.0859e-07	si_ch211-173m16.2
ENSDARG00000102624	481.251	-2.20174	0.372755	-5.90666	3.49122e-09	1.08629e-07	kif22
ENSDARG00000117816	77.2417	-4.85416	0.821786	-5.90684	3.48743e-09	1.08629e-07	CABZ01078767.1
ENSDARG00000009557	320.896	-2.15644	0.365396	-5.90167	3.59842e-09	1.11812e-07	wrap73
ENSDARG00000114670	466.689	-3.39777	0.575869	-5.90025	3.62952e-09	1.12624e-07	ube2c
ENSDARG00000005619	852.62	-4.64932	0.78851	-5.89633	3.71666e-09	1.15171e-07	nek2
ENSDARG00000012125	36.7627	-8.28041	1.40454	-5.89547	3.73622e-09	1.15619e-07	cnga1b
ENSDARG00000088753	33.5835	-8.14926	1.3833	-5.89119	3.83421e-09	1.1849e-07	cfap299
ENSDARG00000042527	301.506	-2.43405	0.413229	-5.89032	3.85452e-09	1.18956e-07	unga
ENSDARG00000100162	271.291	-3.88113	0.658981	-5.88959	3.87154e-09	1.19319e-07	CABZ01059120.1
ENSDARG00000079957	133.568	-2.96884	0.504235	-5.8878	3.91374e-09	1.20456e-07	eloal
ENSDARG00000076913	153.87	-3.71549	0.631132	-5.88702	3.93228e-09	1.20863e-07	eme1
ENSDARG00000055787	54.43	-6.9544	1.1814	-5.88656	3.94314e-09	1.21033e-07	dzank1
ENSDARG00000016897	96.5369	-2.80039	0.475993	-5.88326	4.02267e-09	1.23308e-07	fbxo15
ENSDARG00000091821	255.002	-2.5347	0.430874	-5.8827	4.03628e-09	1.23558e-07	smc6
ENSDARG00000076571	53.7617	-5.88853	1.00111	-5.88202	4.05297e-09	1.23902e-07	sp5a
ENSDARG00000079992	160.615	-5.48521	0.933189	-5.87792	4.15443e-09	1.26833e-07	senp6b
ENSDARG00000053828	183.673	-4.75645	0.809268	-5.87748	4.16567e-09	1.27006e-07	ubxn11
ENSDARG00000014233	198.382	-4.16005	0.707984	-5.87592	4.20511e-09	1.28036e-07	sept8b
ENSDARG00000007221	217.768	-2.70156	0.460156	-5.87097	4.33255e-09	1.3174e-07	pbk
ENSDARG00000011141	143.904	-3.96918	0.676125	-5.87048	4.34525e-09	1.31949e-07	dpysl5a
ENSDARG00000103715	92.8296	-5.68659	0.968711	-5.87026	4.35116e-09	1.31952e-07	BX510949.1
ENSDARG00000086310	77.0041	-5.11684	0.871794	-5.86933	4.37568e-09	1.32519e-07	cabcoco1
ENSDARG00000068759	418.101	-3.12325	0.532611	-5.86405	4.51716e-09	1.36622e-07	si_ch211-244o22.2
ENSDARG00000055229	90.8351	-2.92546	0.498935	-5.86341	4.53463e-09	1.36968e-07	ncs1a
ENSDARG00000068398	52.0159	-5.06865	0.865316	-5.85757	4.6968e-09	1.41677e-07	cep126
ENSDARG00000076694	50.1728	-7.75909	1.32491	-5.8563	4.73291e-09	1.42577e-07	NAMPT (1 of many)
ENSDARG00000088130	144.843	-4.03284	0.689123	-5.85213	4.85311e-09	1.46005e-07	si_dkey-30c15.10
ENSDARG00000002304	140.217	-2.81966	0.482116	-5.84852	4.95953e-09	1.49009e-07	gins2
ENSDARG00000044387	104.808	-3.55708	0.608348	-5.84711	5.00178e-09	1.5008e-07	cldn2
ENSDARG00000058740	697.383	-2.15255	0.368178	-5.8465	5.02028e-09	1.50436e-07	ube2r2
ENSDARG00000032896	55.4976	-4.64185	0.794103	-5.8454	5.05366e-09	1.51237e-07	xgb
ENSDARG00000056794	102.295	-3.75401	0.643386	-5.83476	5.3868e-09	1.60994e-07	arl3a
ENSDARG00000024479	133.283	-2.77801	0.476233	-5.8333	5.43422e-09	1.62198e-07	pigk
ENSDARG00000014858	40.3331	-8.41389	1.44285	-5.83144	5.49496e-09	1.63796e-07	drd2l
ENSDARG00000055746	50.0166	-6.88918	1.18258	-5.82555	5.69259e-09	1.69465e-07	si_ch211-238g23.1
ENSDARG00000077928	752.923	-2.84168	0.488332	-5.81915	5.91483e-09	1.7585e-07	ccdc173
ENSDARG00000097765	270.132	-2.69399	0.46377	-5.80889	6.28878e-09	1.86723e-07	BX537342.1
ENSDARG00000078474	158.621	-5.40028	0.9305	-5.80363	6.48942e-09	1.92429e-07	myo15ab
ENSDARG00000057427	36.1888	-8.25649	1.4231	-5.80176	6.56237e-09	1.94338e-07	sv2ba
ENSDARG00000060481	126.693	-2.49435	0.430832	-5.7896	7.05528e-09	2.08664e-07	atl1
ENSDARG00000075732	78.3097	-4.22616	0.730865	-5.7824	7.36425e-09	2.17518e-07	taf4b
ENSDARG00000091640	135.805	-2.71755	0.470577	-5.77492	7.69908e-09	2.27113e-07	si_ch73-352p4.5
ENSDARG00000101651	91.6304	-3.78785	0.65598	-5.77433	7.72584e-09	2.27607e-07	si_zfos-1056e6.1
ENSDARG00000059885	49.0713	-4.49726	0.779631	-5.76844	8.0007e-09	2.35399e-07	frmd3
ENSDARG00000103379	58.9981	-4.74939	0.823607	-5.76657	8.09025e-09	2.37726e-07	pax6a
ENSDARG00000104195	47.381	-7.67753	1.33236	-5.76237	8.294e-09	2.43398e-07	pimr203
ENSDARG00000010407	446.365	-2.12321	0.368778	-5.75743	8.54052e-09	2.50309e-07	ppp4r4
ENSDARG00000006011	216.148	-2.45724	0.427137	-5.75281	8.777e-09	2.56908e-07	klhl42
ENSDARG00000059466	38.6743	-8.35358	1.45234	-5.7518	8.82968e-09	2.58118e-07	wasf3a
ENSDARG00000059911	498.349	-3.46262	0.602061	-5.75128	8.85689e-09	2.5858e-07	bbs7
ENSDARG00000097207	47.7302	-6.78417	1.17979	-5.75032	8.90743e-09	2.59722e-07	CR759882.1
ENSDARG00000078557	31.0986	-8.0379	1.3985	-5.74753	9.05563e-09	2.63705e-07	si_ch211-57n23.4
ENSDARG00000117590	31.6012	-8.05872	1.40287	-5.74446	9.22146e-09	2.6819e-07	CR385067.1
ENSDARG00000103132	189.571	-3.50773	0.610816	-5.74269	9.31817e-09	2.70656e-07	dnaaf2
ENSDARG00000098647	142.482	-2.73344	0.476206	-5.74005	9.46498e-09	2.74569e-07	ankdd1a
ENSDARG00000012368	402.621	-3.00817	0.524198	-5.73861	9.54595e-09	2.76212e-07	ttc21b
ENSDARG00000002546	38.3085	-5.45683	0.950892	-5.73864	9.54371e-09	2.76212e-07	rundc3ab
ENSDARG00000014527	167.651	-2.46981	0.430418	-5.73817	9.57075e-09	2.76226e-07	pdk3a
ENSDARG00000090886	34.3757	-8.18378	1.42618	-5.73825	9.56595e-09	2.76226e-07	zmp_0000001301
ENSDARG00000101510	114.842	-4.47646	0.780943	-5.73212	9.91836e-09	2.85896e-07	cetn2
ENSDARG00000090623	32.455	-8.10047	1.41452	-5.72666	1.02428e-08	2.94873e-07	si_dkeyp-106c3.1
ENSDARG00000076472	95.3239	-3.2914	0.574857	-5.7256	1.03072e-08	2.95976e-07	ovol1a
ENSDARG00000115410	32.1631	-8.08741	1.41246	-5.72575	1.02978e-08	2.95976e-07	pimr58
ENSDARG00000045014	161.938	-2.37177	0.414349	-5.72409	1.03987e-08	2.98228e-07	tuba2
ENSDARG00000055459	83.0649	-2.9423	0.514356	-5.72036	1.063e-08	3.04475e-07	dlgap3
ENSDARG00000092723	51.6296	-4.75218	0.830855	-5.71963	1.06756e-08	3.05398e-07	si_ch73-381f5.2
ENSDARG00000079705	288.124	-2.28262	0.399275	-5.71691	1.08475e-08	3.09926e-07	si_ch211-152p11.4
ENSDARG00000001447	458.273	-2.18773	0.382805	-5.71498	1.09714e-08	3.13071e-07	mier1b
ENSDARG00000096765	28.606	-7.91604	1.38621	-5.71056	1.12606e-08	3.2092e-07	pimr124
ENSDARG00000098551	29.2529	-7.94861	1.39342	-5.7044	1.16752e-08	3.3232e-07	CABZ01085700.1
ENSDARG00000051896	234.028	-3.59364	0.630128	-5.70303	1.17699e-08	3.34596e-07	fbn2a
ENSDARG00000095001	31.9206	-8.07661	1.41628	-5.7027	1.17922e-08	3.34811e-07	si_dkey-194e6.2
ENSDARG00000029569	119.171	-2.97134	0.521291	-5.69996	1.19836e-08	3.39821e-07	snapc1a
ENSDARG00000044485	131.843	-2.28977	0.402051	-5.69522	1.23214e-08	3.48962e-07	sall4
ENSDARG00000091557	33.1451	-8.13101	1.42828	-5.69289	1.2491e-08	3.53327e-07	mmp19
ENSDARG00000078433	289.708	-2.05395	0.360889	-5.69137	1.26021e-08	3.56026e-07	spc25
ENSDARG00000060280	44.7547	-4.85811	0.854211	-5.68726	1.29098e-08	3.64264e-07	pde9a
ENSDARG00000013687	274.377	2.08123	0.366124	5.68451	1.31188e-08	3.69702e-07	cilp2
ENSDARG00000079015	572.913	-2.18479	0.384358	-5.68426	1.31383e-08	3.69793e-07	brca2
ENSDARG00000105834	143.475	-2.12448	0.373887	-5.68216	1.33008e-08	3.73903e-07	znf971
ENSDARG00000093622	266.997	-3.10214	0.546105	-5.68049	1.34308e-08	3.77091e-07	spc24
ENSDARG00000078447	111.27	-2.71706	0.478428	-5.67915	1.35365e-08	3.79591e-07	tctn1
ENSDARG00000111440	27.9306	-7.88205	1.38958	-5.67224	1.40944e-08	3.94746e-07	pimr194
ENSDARG00000087393	226.066	-3.22065	0.567934	-5.67082	1.42116e-08	3.97539e-07	prr11
ENSDARG00000031745	1888.86	1.66022	0.292781	5.67052	1.42363e-08	3.97741e-07	si_busm1-266f07.2
ENSDARG00000101670	940.02	-3.85384	0.679662	-5.67023	1.42608e-08	3.97936e-07	kntc1
ENSDARG00000030163	165.614	-3.78338	0.66728	-5.66985	1.42918e-08	3.98313e-07	cdk21
ENSDARG00000077120	132.943	-2.87736	0.507736	-5.66705	1.45277e-08	4.04391e-07	arid5a
ENSDARG00000007553	58.6999	-4.35776	0.769186	-5.66542	1.46667e-08	4.0776e-07	opn4.1
ENSDARG00000093431	29.2127	-7.94752	1.40317	-5.66399	1.4789e-08	4.10657e-07	iqcb1
ENSDARG00000008480	383.007	-2.04579	0.36124	-5.66324	1.48538e-08	4.11951e-07	trmt61a
ENSDARG00000095934	28.6623	-7.91826	1.39849	-5.66201	1.49612e-08	4.14425e-07	si_dkey-151m22.8
ENSDARG00000093026	53.9648	-5.09967	0.900985	-5.6601	1.51281e-08	4.18538e-07	si_ch211-222n4.2
ENSDARG00000054374	169.168	-3.94579	0.697378	-5.65803	1.53119e-08	4.23109e-07	alg13
ENSDARG00000061203	49.0779	-3.59167	0.63491	-5.65697	1.54067e-08	4.25209e-07	trpc1
ENSDARG00000033757	299.764	-2.98489	0.52804	-5.65277	1.57878e-08	4.352e-07	ncaph2
ENSDARG00000033662	366.164	4.98552	0.882053	5.65218	1.58422e-08	4.36169e-07	scd
ENSDARG00000026834	730.757	-2.06392	0.365177	-5.65183	1.58749e-08	4.36541e-07	cdr2l
ENSDARG00000040224	373.211	-2.7085	0.47996	-5.64318	1.66935e-08	4.58497e-07	krcp
ENSDARG00000112199	27.9904	-7.88595	1.3976	-5.6425	1.67596e-08	4.59755e-07	si_dkey-31m5.2
ENSDARG00000093579	27.6165	-7.86581	1.39879	-5.62329	1.87353e-08	5.13335e-07	si_dkey-80c24.4
ENSDARG00000042120	418.524	-2.19627	0.390748	-5.62069	1.90201e-08	5.18635e-07	si_dkey-97o5.1
ENSDARG00000057010	153.292	-2.63221	0.468286	-5.62095	1.89915e-08	5.18635e-07	si_dkey-154b15.1
ENSDARG00000015174	50.1295	-5.78125	1.02851	-5.62101	1.89847e-08	5.18635e-07	atp6v0a1b
ENSDARG00000111669	30.9971	-8.03446	1.42943	-5.62076	1.90119e-08	5.18635e-07	si_ch73-267c23.10
ENSDARG00000052617	456.733	-2.42648	0.433137	-5.60211	2.11761e-08	5.76041e-07	raver1
ENSDARG00000071341	45.2263	-6.06891	1.08332	-5.60214	2.11725e-08	5.76041e-07	abch1
ENSDARG00000044566	825.294	-12.7666	2.28056	-5.59803	2.16802e-08	5.89047e-07	fabp6
ENSDARG00000099431	394.031	-2.33975	0.41815	-5.59549	2.19995e-08	5.96978e-07	med24
ENSDARG00000104589	32.8093	-8.11385	1.45012	-5.5953	2.20246e-08	5.96978e-07	si_dkey-99n20.6
ENSDARG00000055839	31.3578	-8.04694	1.44082	-5.58496	2.33757e-08	6.32843e-07	march4l
ENSDARG00000016207	42.6482	-8.49464	1.52262	-5.57897	2.41941e-08	6.54219e-07	zgc_112408
ENSDARG00000099685	49.2959	-6.25832	1.12194	-5.57814	2.4311e-08	6.56599e-07	gnb5a
ENSDARG00000095214	30.7851	-8.02444	1.43953	-5.57436	2.48438e-08	6.70192e-07	CU469584.1
ENSDARG00000079977	76.6633	-3.51133	0.630034	-5.57324	2.50042e-08	6.7372e-07	nhsb
ENSDARG00000069321	51.4067	5.8313	1.04708	5.56909	2.56071e-08	6.89148e-07	fam169b
ENSDARG00000041361	519.094	-2.80596	0.504176	-5.56545	2.61483e-08	7.02878e-07	ttk
ENSDARG00000010591	97.316	-4.31291	0.775013	-5.56495	2.62226e-08	7.03211e-07	foxn4
ENSDARG00000059347	44.5665	-4.32373	0.776934	-5.56513	2.61962e-08	7.03211e-07	calml4b
ENSDARG00000019810	1301.33	-2.06007	0.370402	-5.56172	2.67132e-08	7.15522e-07	nfe2l3
ENSDARG00000094280	41.6641	-7.49109	1.34715	-5.56068	2.6873e-08	7.18955e-07	usp21
ENSDARG00000102430	51.0179	-4.57423	0.822776	-5.55951	2.70529e-08	7.22916e-07	opn6a
ENSDARG00000040163	221.256	-2.53073	0.455726	-5.55317	2.80532e-08	7.48767e-07	prim1
ENSDARG00000095607	50.9008	-5.85292	1.05472	-5.54927	2.86865e-08	7.64772e-07	si_ch211-209f23.3
ENSDARG00000071360	29.4748	-7.95813	1.43479	-5.54656	2.91348e-08	7.75812e-07	morn2
ENSDARG00000076443	97.9921	-2.70463	0.48812	-5.54091	3.00904e-08	8.00319e-07	si_dkey-183c6.8
ENSDARG00000053318	156.892	-4.36284	0.787625	-5.53923	3.03797e-08	8.07071e-07	lrrc6
ENSDARG00000062702	202.558	-4.34599	0.784839	-5.53743	3.06934e-08	8.1445e-07	ankmy1
ENSDARG00000058978	188.993	-2.4068	0.435114	-5.53142	3.17642e-08	8.4188e-07	zgc_113423
ENSDARG00000001888	1235.56	-1.85967	0.336571	-5.52535	3.28834e-08	8.70528e-07	ppm1ba
ENSDARG00000055232	46.7827	-4.53507	0.821098	-5.52318	3.32915e-08	8.80306e-07	fancc
ENSDARG00000112136	44.9593	-7.60308	1.37711	-5.52103	3.37027e-08	8.90144e-07	CABZ01079748.1
ENSDARG00000060917	867.466	-2.83788	0.514081	-5.52029	3.3844e-08	8.92836e-07	anln
ENSDARG00000068742	26.276	-7.79382	1.41232	-5.51845	3.41996e-08	9.01172e-07	CR384085.1
ENSDARG00000106473	32.0471	-8.08264	1.46488	-5.51761	3.43635e-08	9.04441e-07	CABZ01076968.1
ENSDARG00000100558	616.591	-2.59201	0.469856	-5.5166	3.45628e-08	9.08633e-07	slbp
ENSDARG00000069271	30.4887	6.94658	1.25951	5.51529	3.48207e-08	9.14355e-07	kbtbd4
ENSDARG00000076659	423.174	-2.76474	0.501413	-5.5139	3.50962e-08	9.20526e-07	cdca7b
ENSDARG00000071183	38.4461	-7.37156	1.33778	-5.51029	3.58243e-08	9.3854e-07	pimr73
ENSDARG00000027602	42.966	-5.04023	0.915371	-5.50622	3.66629e-08	9.59401e-07	lrfn1
ENSDARG00000098587	48.1494	-4.45356	0.809018	-5.5049	3.69387e-08	9.65506e-07	CR318595.1
ENSDARG00000103380	362.532	1.99895	0.363282	5.50246	3.7452e-08	9.77799e-07	si_ch73-21k16.1
ENSDARG00000099718	87.4744	-5.22106	0.948943	-5.50197	3.75573e-08	9.79421e-07	CU929391.3
ENSDARG00000102713	542.438	1.97115	0.358465	5.49887	3.82235e-08	9.95651e-07	si_ch211-205a14.1
ENSDARG00000055901	268.51	2.99787	0.546245	5.48814	4.06188e-08	1.05683e-06	steap4
ENSDARG00000073843	544.191	-2.15866	0.393415	-5.48698	4.08865e-08	1.06137e-06	myo9ab
ENSDARG00000100886	543.834	-4.06157	0.740194	-5.48717	4.08421e-08	1.06137e-06	si_dkeyp-97a10.1
ENSDARG00000100422	136.486	-3.65958	0.667492	-5.48258	4.19168e-08	1.08687e-06	ptpro
ENSDARG00000094683	40.4184	-7.4447	1.35934	-5.47671	4.33298e-08	1.12223e-06	CR392012.2
ENSDARG00000042272	217.605	-2.81302	0.513976	-5.47306	4.42338e-08	1.14434e-06	tmem231
ENSDARG00000060980	161.538	-2.9397	0.537435	-5.46987	4.50369e-08	1.16379e-06	atp8b1
ENSDARG00000070507	88.2821	-2.72178	0.498617	-5.45866	4.79739e-08	1.23827e-06	trpc4a
ENSDARG00000068919	120.174	-2.80651	0.514308	-5.45687	4.84608e-08	1.24942e-06	rad51c
ENSDARG00000062924	62.9181	-5.56322	1.02002	-5.45402	4.92435e-08	1.26816e-06	si_ch211-243o19.4
ENSDARG00000032056	376.728	-2.867	0.525945	-5.45114	5.0049e-08	1.28744e-06	arl6
ENSDARG00000036299	1956.9	1.6864	0.309387	5.45079	5.01457e-08	1.28847e-06	nucb2a
ENSDARG00000024681	360.638	-2.90229	0.532681	-5.44847	5.08058e-08	1.30396e-06	pane1
ENSDARG00000075960	42.6987	-5.68762	1.04501	-5.44266	5.24911e-08	1.34569e-06	cdh24a
ENSDARG00000039901	48.9591	-6.78995	1.24761	-5.44237	5.25773e-08	1.34638e-06	sh3gl2b
ENSDARG00000044059	52.371	-4.43629	0.815363	-5.44088	5.30166e-08	1.3561e-06	lft2
ENSDARG00000097786	50.7981	-5.0073	0.920361	-5.44058	5.31072e-08	1.35689e-06	CU467862.1
ENSDARG00000096081	123.307	-3.4924	0.642216	-5.43805	5.3866e-08	1.37473e-06	LRRC56
ENSDARG00000075217	668.785	-3.65668	0.672472	-5.43766	5.3984e-08	1.3762e-06	tdrd12
ENSDARG00000053771	50.22	-6.91113	1.27119	-5.43675	5.42615e-08	1.38172e-06	apbb3
ENSDARG00000104825	82.7256	-2.98152	0.548513	-5.43565	5.45975e-08	1.38872e-06	trim35-7
ENSDARG00000016448	169.098	-3.46941	0.638606	-5.43278	5.5482e-08	1.40964e-06	vtg3
ENSDARG00000099745	602.521	-2.57708	0.474642	-5.42953	5.65038e-08	1.4324e-06	baz1a
ENSDARG00000013020	39.4806	-6.54933	1.20621	-5.42969	5.64518e-08	1.4324e-06	dtnbb
ENSDARG00000099182	33.9377	-5.27738	0.972128	-5.42869	5.67686e-08	1.43751e-06	ankrd55
ENSDARG00000104037	72.8637	-4.58855	0.846557	-5.42024	5.95186e-08	1.50546e-06	si_dkey-74k8.4
ENSDARG00000092482	440.627	-2.2831	0.421595	-5.4154	6.11513e-08	1.54504e-06	si_dkeyp-110g5.4
ENSDARG00000003902	2266.63	-7.48086	1.38297	-5.40928	6.32803e-08	1.59528e-06	ctsl.1
ENSDARG00000104759	24.4465	-7.68862	1.42135	-5.40938	6.32447e-08	1.59528e-06	si_ch211-165a10.9
ENSDARG00000097591	319.951	-2.75824	0.509935	-5.40901	6.33741e-08	1.59588e-06	proser3
ENSDARG00000117218	46.066	-3.7873	0.700658	-5.40535	6.46835e-08	1.62704e-06	CABZ01118004.1
ENSDARG00000102145	419.824	-3.2024	0.592865	-5.40157	6.606e-08	1.65983e-06	ccdc77
ENSDARG00000019341	34.6699	5.39505	0.999228	5.39921	6.69333e-08	1.67991e-06	gpc1a
ENSDARG00000087131	63.7103	-3.72628	0.690373	-5.39749	6.75797e-08	1.69427e-06	ifnlr1
ENSDARG00000101081	178.26	-2.18948	0.405756	-5.39606	6.81205e-08	1.70594e-06	ptprub
ENSDARG00000060439	136.635	-5.2356	0.970654	-5.3939	6.89465e-08	1.72472e-06	clcn2c
ENSDARG00000021974	103.047	-4.25692	0.789807	-5.38982	7.05277e-08	1.76234e-06	sfr1
ENSDARG00000092810	103.478	-4.6666	0.866086	-5.38815	7.11852e-08	1.77681e-06	stap2a
ENSDARG00000075100	267.318	-2.01376	0.373939	-5.38525	7.23425e-08	1.80372e-06	neo1b
ENSDARG00000045675	313.54	-3.5179	0.654175	-5.37762	7.54782e-08	1.87949e-06	mdm1
ENSDARG00000030573	135.867	-2.09756	0.390065	-5.37745	7.55469e-08	1.87949e-06	nudt1
ENSDARG00000073965	40.9746	-5.9632	1.10968	-5.37378	7.71023e-08	1.91608e-06	si_dkey-202b22.5
ENSDARG00000069765	91.778	-2.8555	0.531399	-5.37354	7.72039e-08	1.91651e-06	syngap1b
ENSDARG00000112654	33.0357	-5.68897	1.0593	-5.37052	7.8511e-08	1.94683e-06	si_dkey-23f9.8
ENSDARG00000096840	23.5215	-7.63418	1.42158	-5.37022	7.86423e-08	1.94796e-06	CU929206.1
ENSDARG00000019000	628.096	-2.05403	0.382623	-5.3683	7.94816e-08	1.96661e-06	smc3
ENSDARG00000088290	189.07	-3.00727	0.560245	-5.36778	7.97137e-08	1.9702e-06	foxj1b
ENSDARG00000069014	132.545	-3.0881	0.575744	-5.36368	8.15433e-08	2.01323e-06	nphp4
ENSDARG00000014943	185.395	-3.88281	0.724051	-5.36262	8.20234e-08	2.02289e-06	kif23
ENSDARG00000094059	147.703	-4.40789	0.822244	-5.36081	8.28506e-08	2.04107e-06	si_ch211-191j22.7
ENSDARG00000070535	38.6449	-5.09578	0.951087	-5.35785	8.42179e-08	2.07251e-06	ripply2
ENSDARG00000058162	172.952	-4.57841	0.855131	-5.35404	8.60104e-08	2.11433e-06	pcyt1ba
ENSDARG00000069780	120.318	-2.53356	0.47335	-5.3524	8.67948e-08	2.13131e-06	pus7l
ENSDARG00000098768	25.5776	-7.75699	1.44949	-5.35153	8.72121e-08	2.13924e-06	BX005124.1
ENSDARG00000022614	692.525	-3.9998	0.74813	-5.3464	8.97213e-08	2.19841e-06	ddx43
ENSDARG00000091702	41.3508	-5.64048	1.0561	-5.34084	9.25194e-08	2.26453e-06	csnk2a4
ENSDARG00000115805	112.926	-2.79375	0.523184	-5.3399	9.29971e-08	2.27377e-06	GGT7
ENSDARG00000070498	182.337	-1.93696	0.362795	-5.339	9.3462e-08	2.28268e-06	phyhiplb
ENSDARG00000105863	126.032	-4.73161	0.886724	-5.33605	9.49908e-08	2.31753e-06	FO904970.1
ENSDARG00000117438	24.2546	-7.68006	1.44021	-5.3326	9.68191e-08	2.3596e-06	CU929094.1
ENSDARG00000075745	23.9092	-7.65641	1.43629	-5.33067	9.78486e-08	2.38214e-06	ovgp1
ENSDARG00000016656	217.214	-2.02648	0.38036	-5.32778	9.94201e-08	2.4178e-06	mgme1
ENSDARG00000043442	361.945	-3.2869	0.617181	-5.32566	1.00588e-07	2.44359e-06	zgc_153665
ENSDARG00000117242	23.7731	-7.64757	1.43836	-5.31689	1.05557e-07	2.56156e-06	FO907118.1
ENSDARG00000077134	39.0275	-4.83885	0.910329	-5.31549	1.06368e-07	2.57849e-06	gpr158a
ENSDARG00000009610	208.991	-2.46187	0.463502	-5.31145	1.08757e-07	2.63359e-06	rgs12a
ENSDARG00000068994	24.472	-7.69209	1.44834	-5.31095	1.09054e-07	2.63798e-06	pimr129
ENSDARG00000029689	88.1448	-3.42119	0.645471	-5.3003	1.15614e-07	2.79367e-06	tkta
ENSDARG00000053992	411.695	-2.42269	0.457111	-5.30001	1.15799e-07	2.79518e-06	sfi1
ENSDARG00000058528	570.589	-1.78803	0.337403	-5.29938	1.16195e-07	2.80175e-06	cnot10
ENSDARG00000057100	133.334	-4.06236	0.768931	-5.28313	1.26997e-07	3.05897e-06	zwilch
ENSDARG00000060438	491.443	-1.6398	0.310496	-5.28123	1.28322e-07	3.08762e-06	tbl1x
ENSDARG00000030634	44.8958	-6.74952	1.2786	-5.27882	1.30021e-07	3.12519e-06	pimr189
ENSDARG00000027599	124.813	-3.01604	0.571755	-5.27506	1.32712e-07	3.18649e-06	fam221a
ENSDARG00000074081	66.7814	-3.271	0.620126	-5.27474	1.32945e-07	3.18871e-06	dnai2b
ENSDARG00000045568	453.458	-3.52748	0.668815	-5.27423	1.33317e-07	3.19227e-06	bcat1
ENSDARG00000059601	245.641	-2.22477	0.421825	-5.27415	1.33374e-07	3.19227e-06	map1aa
ENSDARG00000103274	25.2065	-7.73478	1.46664	-5.27382	1.33611e-07	3.19458e-06	AL645792.1
ENSDARG00000099541	51.6797	-4.71033	0.893254	-5.27322	1.34049e-07	3.20167e-06	CABZ01086734.1
ENSDARG00000008986	181.208	-3.789	0.718589	-5.27283	1.34334e-07	3.20512e-06	e2f7
ENSDARG00000090472	194.699	-2.14128	0.406337	-5.26972	1.36629e-07	3.25644e-06	ttll10
ENSDARG00000112213	27.5573	-7.86132	1.49237	-5.26768	1.38162e-07	3.28953e-06	BX005321.1
ENSDARG00000003877	365.192	-2.23632	0.424554	-5.26746	1.38327e-07	3.29002e-06	pbrm1
ENSDARG00000090935	126.024	-3.46189	0.658374	-5.25825	1.45435e-07	3.45545e-06	usp16
ENSDARG00000115884	32.1949	-7.11724	1.35428	-5.25536	1.47738e-07	3.5065e-06	pimr205
ENSDARG00000101446	254.009	-2.77914	0.528934	-5.25422	1.48651e-07	3.52448e-06	si_dkey-46i9.1
ENSDARG00000041609	52.9123	-2.96494	0.564452	-5.25277	1.49825e-07	3.54861e-06	adarb1a
ENSDARG00000035551	398.751	-4.99927	0.952621	-5.24791	1.53835e-07	3.63981e-06	iqcd
ENSDARG00000058346	232.927	-2.77507	0.529012	-5.24576	1.5564e-07	3.67866e-06	sass6
ENSDARG00000045308	517.108	-2.34621	0.447773	-5.23973	1.60816e-07	3.79706e-06	pola1
ENSDARG00000005095	103.77	-4.2262	0.806893	-5.23762	1.62663e-07	3.83669e-06	glcea
ENSDARG00000102946	405.306	-3.9798	0.759897	-5.23728	1.6296e-07	3.8397e-06	si_ch73-167f10.1
ENSDARG00000013719	174.606	-2.80892	0.536462	-5.23601	1.64087e-07	3.86224e-06	gtse1
ENSDARG00000043137	319.725	-2.9911	0.571341	-5.23522	1.64786e-07	3.87468e-06	cdca8
ENSDARG00000053877	102.518	-3.6694	0.70125	-5.23265	1.67093e-07	3.92488e-06	cpdb
ENSDARG00000042261	153.426	-2.52712	0.483067	-5.2314	1.68228e-07	3.94745e-06	cdan1
ENSDARG00000098805	68.3919	-3.31106	0.632989	-5.23083	1.68747e-07	3.95554e-06	vwa11
ENSDARG00000005150	39.8411	-6.56999	1.25637	-5.22936	1.701e-07	3.98315e-06	tbx20
ENSDARG00000093322	36.7084	-4.62051	0.883759	-5.22825	1.71126e-07	4.00304e-06	si_dkeyp-87a6.2
ENSDARG00000095804	22.3583	-7.56182	1.4464	-5.22804	1.71321e-07	4.00348e-06	CT027631.1
ENSDARG00000038153	341.876	-4.26894	0.816893	-5.22583	1.73374e-07	4.0473e-06	lgals2b
ENSDARG00000015998	207.362	-2.55369	0.488723	-5.22524	1.73932e-07	4.05616e-06	wdhd1
ENSDARG00000045878	364.367	-2.29088	0.438521	-5.22411	1.74993e-07	4.07254e-06	nudt4b
ENSDARG00000099981	93.9529	-2.48234	0.475155	-5.22429	1.74829e-07	4.07254e-06	si_ch1073-228h2.2
ENSDARG00000091956	49.8024	-3.12947	0.599645	-5.21887	1.80018e-07	4.18518e-06	tmem184bb
ENSDARG00000070178	108.899	-2.94909	0.56527	-5.21714	1.81705e-07	4.2201e-06	zp3d.2
ENSDARG00000024471	150.354	-3.80186	0.729013	-5.21508	1.83742e-07	4.26305e-06	nsl1
ENSDARG00000092483	115.369	-2.93864	0.56374	-5.21277	1.86045e-07	4.31207e-06	iqcc
ENSDARG00000038720	40.0075	-4.90834	0.942	-5.21055	1.88283e-07	4.35949e-06	zp3f.1
ENSDARG00000086017	192.631	-4.4736	0.85896	-5.20816	1.90727e-07	4.41159e-06	zgc_153681
ENSDARG00000075780	34.8069	-5.3154	1.02216	-5.20015	1.99127e-07	4.60119e-06	si_ch211-57m13.5
ENSDARG00000038024	683.394	-2.00573	0.385938	-5.19702	2.02506e-07	4.6745e-06	flr
ENSDARG00000104114	121.028	-2.96789	0.571418	-5.1939	2.05937e-07	4.74457e-06	kmt5ab
ENSDARG00000021846	51.9488	-3.06845	0.590782	-5.19388	2.05959e-07	4.74457e-06	hid1a
ENSDARG00000053575	646.524	-4.13971	0.7975	-5.19085	2.09332e-07	4.8174e-06	gpat2
ENSDARG00000055133	781.716	-3.08992	0.595394	-5.18971	2.10627e-07	4.84228e-06	cenpf
ENSDARG00000053896	50.4833	-4.99182	0.962272	-5.18754	2.13093e-07	4.89403e-06	slc30a1b
ENSDARG00000036422	67.6815	7.6713	1.47905	5.18664	2.14127e-07	4.9128e-06	ntn5
ENSDARG00000070015	23.7493	-7.64727	1.4747	-5.18566	2.15252e-07	4.93365e-06	pimr173
ENSDARG00000103017	34.8782	-5.34578	1.03114	-5.18435	2.1677e-07	4.96341e-06	xkr5a
ENSDARG00000019312	65.879	-3.35245	0.646843	-5.18279	2.18597e-07	5.00021e-06	rab39ba
ENSDARG00000022668	45.1058	-3.81903	0.737152	-5.18079	2.20945e-07	5.04883e-06	grapb
ENSDARG00000104264	48.5577	-5.72297	1.1048	-5.18012	2.21745e-07	5.05872e-06	zgc_123035
ENSDARG00000071695	34.7205	-7.22205	1.39425	-5.17987	2.22045e-07	5.05872e-06	pimr193
ENSDARG00000027192	25.406	-7.74789	1.49574	-5.17996	2.21935e-07	5.05872e-06	hcn3
ENSDARG00000056832	133.851	-4.79205	0.925847	-5.17585	2.26873e-07	5.16352e-06	exo1
ENSDARG00000038879	655.609	-2.17402	0.420078	-5.17529	2.2756e-07	5.17398e-06	ift80
ENSDARG00000025983	235.046	-2.89904	0.560261	-5.17445	2.28584e-07	5.19205e-06	l3mbtl3
ENSDARG00000114182	62.1845	-3.63832	0.703308	-5.17316	2.3017e-07	5.22285e-06	mkxb
ENSDARG00000002816	23.5201	-7.63592	1.47648	-5.17171	2.31966e-07	5.25835e-06	rasgrf2b
ENSDARG00000106873	928.247	1.56715	0.303153	5.1695	2.34727e-07	5.31563e-06	LO018188.1
ENSDARG00000105434	21.7099	-7.51992	1.45483	-5.16893	2.35444e-07	5.32656e-06	grxcr1a
ENSDARG00000087893	989.957	-1.77116	0.342785	-5.16697	2.37924e-07	5.37732e-06	rnf216
ENSDARG00000014828	83.1517	-3.85124	0.745613	-5.1652	2.40176e-07	5.42282e-06	l3mbtl1a
ENSDARG00000037246	35.7292	-5.83562	1.13045	-5.16221	2.4405e-07	5.50483e-06	pimr212
ENSDARG00000063133	206.234	-3.09594	0.600033	-5.15961	2.47462e-07	5.57624e-06	slc4a10a
ENSDARG00000014945	1362.83	-1.86344	0.361319	-5.15733	2.50501e-07	5.63913e-06	znf598
ENSDARG00000103910	37.6855	-6.49068	1.25917	-5.15474	2.53989e-07	5.71199e-06	pimr202
ENSDARG00000053990	3125.42	-1.52761	0.296722	-5.1483	2.62864e-07	5.90572e-06	hmgb2b
ENSDARG00000093457	34.5338	-7.22043	1.40259	-5.14794	2.63369e-07	5.91123e-06	si_ch211-14a11.2
ENSDARG00000089513	20.6829	-7.44869	1.44815	-5.14358	2.69545e-07	6.04389e-06	si_ch211-198e20.10
ENSDARG00000116334	94.529	-2.26234	0.439914	-5.14268	2.70851e-07	6.06717e-06	tmem17
ENSDARG00000054645	841.24	1.89319	0.368273	5.14072	2.73693e-07	6.12478e-06	si_ch211-51c14.1
ENSDARG00000074074	196.33	-2.03323	0.395814	-5.13684	2.79403e-07	6.24641e-06	rnf26
ENSDARG00000045601	88.352	-3.26096	0.634897	-5.13621	2.80339e-07	6.25613e-06	cax1
ENSDARG00000097639	90.5848	-4.09972	0.798205	-5.13617	2.80388e-07	6.25613e-06	si_ch73-265h17.4
ENSDARG00000105083	125.678	-2.76067	0.537602	-5.13516	2.81905e-07	6.28379e-06	chd5
ENSDARG00000045909	378.36	-2.45014	0.477247	-5.13389	2.83812e-07	6.3201e-06	dynlt1
ENSDARG00000062052	661.428	-1.77047	0.344906	-5.1332	2.84859e-07	6.3372e-06	casp2
ENSDARG00000061196	719.347	1.77492	0.345929	5.13087	2.88406e-07	6.40983e-06	emilin2a
ENSDARG00000075189	65.9581	-3.29525	0.642578	-5.12817	2.92565e-07	6.49591e-06	cntnap5b
ENSDARG00000061216	296.088	-2.73474	0.533979	-5.12144	3.03208e-07	6.72564e-06	hexdc
ENSDARG00000101779	30.194	-7.02206	1.37195	-5.1183	3.083e-07	6.83192e-06	pimr181
ENSDARG00000038955	27.4791	-7.85893	1.53605	-5.11631	3.1157e-07	6.89766e-06	pimr68
ENSDARG00000086133	46.5707	-3.90124	0.763438	-5.11009	3.22001e-07	7.12165e-06	si_ch73-267c23.10
ENSDARG00000031886	185.293	-2.75947	0.540161	-5.10861	3.24532e-07	7.17065e-06	ift140
ENSDARG00000091209	1232.05	2.25708	0.441898	5.1077	3.26101e-07	7.1983e-06	ucp3
ENSDARG00000089110	36.4999	-6.39132	1.2516	-5.10653	3.28133e-07	7.23614e-06	si_ch211-198b3.4
ENSDARG00000098650	377.33	-3.30787	0.648601	-5.1	3.39648e-07	7.48281e-06	iqgap3
ENSDARG00000038066	817.824	-2.42411	0.475551	-5.09747	3.44223e-07	7.57623e-06	kpna2
ENSDARG00000067851	143.905	-3.65158	0.717177	-5.0916	3.5505e-07	7.80697e-06	lcn15
ENSDARG00000090002	51.6677	-5.40641	1.06197	-5.09093	3.56311e-07	7.82713e-06	cln6b
ENSDARG00000062376	129.228	-4.31632	0.84799	-5.09006	3.57949e-07	7.85551e-06	nlgn3b
ENSDARG00000070726	21.286	-7.49198	1.47327	-5.08527	3.6711e-07	8.04878e-06	cnga3a
ENSDARG00000011727	178.809	-2.1286	0.418646	-5.08449	3.68619e-07	8.06333e-06	b9d1
ENSDARG00000078676	97.1964	-3.16051	0.621593	-5.08454	3.68527e-07	8.06333e-06	myrf
ENSDARG00000102611	33.7221	-6.24771	1.22881	-5.08437	3.68839e-07	8.06333e-06	stmnd1
ENSDARG00000076563	2636.52	-2.84165	0.558985	-5.08358	3.70387e-07	8.0894e-06	rarres3l
ENSDARG00000024204	1003.5	-2.59976	0.511481	-5.0828	3.71902e-07	8.11469e-06	mcm3
ENSDARG00000011326	33.8197	-6.28897	1.23759	-5.08162	3.74238e-07	8.15782e-06	ankrd45
ENSDARG00000040253	37.9977	-6.41818	1.26375	-5.07867	3.80084e-07	8.27731e-06	onecutl
ENSDARG00000095735	32.0949	-7.11397	1.40095	-5.07796	3.81505e-07	8.30029e-06	si_ch211-271e10.1
ENSDARG00000086126	350.865	-2.08722	0.411111	-5.07702	3.83397e-07	8.33347e-06	trim33l
ENSDARG00000096515	537.606	-8.25599	1.62662	-5.07555	3.86387e-07	8.39043e-06	si_dkey-58j15.10
ENSDARG00000040041	992.352	-2.34276	0.46171	-5.07409	3.89356e-07	8.43877e-06	mcm4
ENSDARG00000089517	164.657	-2.08771	0.411433	-5.07425	3.89026e-07	8.43877e-06	zgc_92594
ENSDARG00000055313	33.2329	-6.22591	1.22761	-5.07156	3.94568e-07	8.54358e-06	slc12a10.1
ENSDARG00000060609	43.6898	-5.15144	1.01671	-5.06676	4.04635e-07	8.75322e-06	cd109
ENSDARG00000094224	20.4097	-7.42849	1.46622	-5.06642	4.05359e-07	8.76054e-06	si_dkey-219e20.2
ENSDARG00000071333	303.301	-2.14189	0.422891	-5.06487	4.08669e-07	8.82368e-06	si_ch211-212d10.2
ENSDARG00000103067	151.554	-2.84027	0.561002	-5.06285	4.13025e-07	8.90925e-06	adgrd2
ENSDARG00000038793	62.4474	-4.63939	0.916677	-5.0611	4.16842e-07	8.98306e-06	ccdc24
ENSDARG00000035607	273.624	-2.00539	0.396279	-5.06055	4.18045e-07	9.00046e-06	ankle2
ENSDARG00000068103	597.503	-2.1953	0.434024	-5.05801	4.2365e-07	9.11249e-06	cfap45
ENSDARG00000088411	145.06	2.12728	0.421032	5.05254	4.35974e-07	9.3687e-06	notum2
ENSDARG00000095518	30.6726	-5.12865	1.01567	-5.04953	4.42891e-07	9.50834e-06	BX323839.1
ENSDARG00000071198	123.753	-2.22317	0.440703	-5.04459	4.545e-07	9.74837e-06	fopnl
ENSDARG00000096663	32.0855	-6.25118	1.23983	-5.04196	4.60792e-07	9.874e-06	si_dkey-249p7.4
ENSDARG00000077035	24.5182	-7.69277	1.52597	-5.04124	4.62531e-07	9.90191e-06	pimr177
ENSDARG00000054255	147.294	-2.07651	0.411969	-5.04044	4.64469e-07	9.93404e-06	tctex1d2
ENSDARG00000025386	65.5934	-2.97751	0.590842	-5.03944	4.66901e-07	9.97645e-06	lsm14b
ENSDARG00000112451	49.4004	-3.36218	0.667198	-5.03926	4.6733e-07	9.97645e-06	FO834823.1
ENSDARG00000074410	50.8217	-3.5358	0.701746	-5.03857	4.69024e-07	1.00032e-05	brip1
ENSDARG00000117252	33.0584	-4.9242	0.977925	-5.03535	4.76971e-07	1.01632e-05	BX649398.3
ENSDARG00000037895	1526.17	1.78751	0.355097	5.03386	4.80693e-07	1.02329e-05	ramp2
ENSDARG00000090319	100.155	-4.30947	0.856539	-5.03126	4.87277e-07	1.03633e-05	rnf212
ENSDARG00000035458	656387	1.41465	0.28128	5.02933	4.92195e-07	1.04581e-05	atp2a1l
ENSDARG00000097523	123.088	-3.75996	0.747802	-5.02801	4.9559e-07	1.05106e-05	si_ch73-364h19.1
ENSDARG00000100045	64.005	-4.37247	0.869621	-5.02802	4.95567e-07	1.05106e-05	pimr184
ENSDARG00000087197	76.0629	-4.20698	0.837291	-5.02452	5.04702e-07	1.06939e-05	ros1
ENSDARG00000009612	89.971	-4.43383	0.882668	-5.02321	5.08137e-07	1.07566e-05	chia.3
ENSDARG00000012039	695.986	-2.47566	0.493091	-5.02069	5.14862e-07	1.08888e-05	ttc26
ENSDARG00000053547	94.297	-5.01031	0.998203	-5.01933	5.18524e-07	1.09561e-05	jakmip2
ENSDARG00000103926	416.3	-2.14716	0.427887	-5.01805	5.21998e-07	1.10192e-05	inpp5e
ENSDARG00000112750	20.867	-7.4627	1.48727	-5.01772	5.22893e-07	1.10278e-05	si_ch211-165a10.5
ENSDARG00000004840	495.209	-1.55423	0.310153	-5.01118	5.40977e-07	1.13987e-05	rassf1
ENSDARG00000093864	45.5475	-3.75121	0.749216	-5.00685	5.53271e-07	1.16469e-05	wee1
ENSDARG00000006712	866.467	-1.80812	0.361181	-5.00614	5.55321e-07	1.16792e-05	wipf2b
ENSDARG00000113971	20.8275	-7.45799	1.49029	-5.00439	5.60406e-07	1.17753e-05	LO018181.1
ENSDARG00000076362	99.4309	-2.62489	0.524537	-5.0042	5.60936e-07	1.17755e-05	tmem260
ENSDARG00000104390	103.268	-4.0541	0.810468	-5.00217	5.66875e-07	1.18892e-05	sumo2a
ENSDARG00000105564	87.9502	-4.61611	0.922975	-5.00134	5.6934e-07	1.19299e-05	si_ch73-367j5.3
ENSDARG00000109055	32.8361	-4.02929	0.805795	-5.00039	5.72133e-07	1.19774e-05	ftr81
ENSDARG00000087752	265.474	-2.25813	0.451665	-4.99957	5.74581e-07	1.20175e-05	rfwd3
ENSDARG00000026820	41.0213	-6.62342	1.32509	-4.99847	5.77884e-07	1.20755e-05	gucy2d
ENSDARG00000008575	117.869	-1.98965	0.398236	-4.99616	5.84833e-07	1.22095e-05	lyst
ENSDARG00000101755	398.989	-1.96187	0.392994	-4.99211	5.97227e-07	1.24568e-05	prkar1ab
ENSDARG00000117371	211.726	-2.53396	0.507792	-4.99016	6.03298e-07	1.25718e-05	CABZ01118767.1
ENSDARG00000045606	590.178	-1.47965	0.296533	-4.98985	6.04271e-07	1.25806e-05	alkbh3
ENSDARG00000004851	380.905	-1.77262	0.355522	-4.98596	6.16559e-07	1.28246e-05	hinfp
ENSDARG00000057284	19.7405	-7.38024	1.48156	-4.98141	6.31223e-07	1.31177e-05	pimr54
ENSDARG00000070362	41.0001	-5.47399	1.1002	-4.97547	6.5089e-07	1.3514e-05	cx30.9
ENSDARG00000117786	131.374	-3.042	0.61169	-4.97311	6.58878e-07	1.36674e-05	CABZ01072848.1
ENSDARG00000097316	35.2481	-7.24677	1.45726	-4.97286	6.59714e-07	1.36722e-05	CT027805.1
ENSDARG00000079308	74.3593	-2.47101	0.497406	-4.9678	6.77183e-07	1.40215e-05	tor3a
ENSDARG00000091150	1415.84	-2.51798	0.507021	-4.96624	6.82648e-07	1.41217e-05	mki67
ENSDARG00000070442	60.7384	-3.70834	0.746847	-4.96532	6.85875e-07	1.41756e-05	si_ch211-113g11.6
ENSDARG00000089698	373.072	-1.72306	0.347345	-4.96066	7.02523e-07	1.45065e-05	atf7ip2
ENSDARG00000027689	121.307	-2.41854	0.487732	-4.95876	7.09444e-07	1.46361e-05	pold1
ENSDARG00000094127	26.647	-7.81645	1.57807	-4.95318	7.30094e-07	1.50484e-05	AL954695.3
ENSDARG00000089361	311.444	-3.65371	0.737963	-4.95108	7.38037e-07	1.51708e-05	wu_fb59d01
ENSDARG00000077092	173.968	-2.32721	0.470034	-4.95115	7.37775e-07	1.51708e-05	elk4
ENSDARG00000097195	59.0109	-3.90895	0.789483	-4.95127	7.37298e-07	1.51708e-05	BX649398.1
ENSDARG00000112587	19.6808	-7.37859	1.4904	-4.95076	7.39258e-07	1.51822e-05	si_ch211-199m3.1
ENSDARG00000036848	3872.88	1.45716	0.294634	4.94566	7.58877e-07	1.5571e-05	slc43a2a
ENSDARG00000086324	136.866	-2.54809	0.515248	-4.94537	7.5999e-07	1.55798e-05	si_dkey-274m17.3
ENSDARG00000043571	1402.25	-1.61098	0.325895	-4.94326	7.68252e-07	1.5735e-05	KIF2A
ENSDARG00000110528	135.192	-3.19841	0.647488	-4.93972	7.82341e-07	1.60091e-05	sypa
ENSDARG00000115066	21.6035	-7.51147	1.52148	-4.93695	7.93547e-07	1.62238e-05	si_dkey-65b13.8
ENSDARG00000104903	61.9156	-4.48857	0.909286	-4.93637	7.95907e-07	1.62574e-05	cdkn1cb
ENSDARG00000095457	71.9331	-2.61302	0.529378	-4.93603	7.97302e-07	1.62713e-05	si_ch211-147d7.5
ENSDARG00000020231	87.9533	-3.46767	0.702765	-4.93433	8.04248e-07	1.63983e-05	mapre3a
ENSDARG00000056193	274.38	-1.75655	0.356013	-4.93396	8.05797e-07	1.64151e-05	nme7
ENSDARG00000018006	395.423	-1.74213	0.353186	-4.9326	8.11407e-07	1.65146e-05	vrk1
ENSDARG00000045704	33.9571	-4.88772	0.991064	-4.93179	8.14806e-07	1.65689e-05	dclre1c
ENSDARG00000079915	120.988	-2.45038	0.497324	-4.92713	8.3446e-07	1.69534e-05	pot1
ENSDARG00000043474	52.7915	-2.82569	0.573703	-4.92536	8.42071e-07	1.70928e-05	atp2b3a
ENSDARG00000098623	131.928	-2.87419	0.583672	-4.92433	8.46503e-07	1.71674e-05	si_dkey-23f9.4
ENSDARG00000056478	34.9392	-4.15134	0.843082	-4.924	8.47921e-07	1.71808e-05	si_ch211-168b3.1
ENSDARG00000096265	23.4018	-7.62755	1.5495	-4.9226	8.54028e-07	1.72891e-05	BX247899.1
ENSDARG00000114981	29.9814	-6.15387	1.25095	-4.91935	8.68319e-07	1.75628e-05	AL845320.2
ENSDARG00000102229	138.314	-2.48359	0.505264	-4.91542	8.85907e-07	1.79026e-05	mapk8ip1a
ENSDARG00000037496	192.685	-2.90863	0.591869	-4.91432	8.90894e-07	1.79873e-05	gria4a
ENSDARG00000054023	128.888	-2.91925	0.594369	-4.91152	9.03731e-07	1.82303e-05	ttll6
ENSDARG00000062137	858.298	-1.8035	0.367254	-4.91078	9.07136e-07	1.82828e-05	stag1b
ENSDARG00000102911	249.118	-3.01135	0.613343	-4.90973	9.1201e-07	1.83647e-05	iffo2b
ENSDARG00000110470	84.9518	-4.03372	0.821784	-4.90849	9.17806e-07	1.84651e-05	ptpro
ENSDARG00000067608	61.9698	-3.38503	0.690003	-4.90582	9.30365e-07	1.87012e-05	zswim7
ENSDARG00000075964	876.345	-2.35544	0.480156	-4.90556	9.31597e-07	1.87094e-05	plekhg4
ENSDARG00000073970	277.004	-2.4372	0.496871	-4.9051	9.33791e-07	1.87369e-05	mctp2b
ENSDARG00000012215	277.103	-1.84313	0.375871	-4.90361	9.40898e-07	1.88626e-05	umps
ENSDARG00000069893	730.584	-1.84309	0.375876	-4.90344	9.41719e-07	1.88626e-05	sphk2
ENSDARG00000099593	537.214	-1.36538	0.278575	-4.9013	9.5203e-07	1.90523e-05	r3hcc1
ENSDARG00000054534	192.765	-2.30059	0.469491	-4.90018	9.57492e-07	1.91448e-05	ACOT12
ENSDARG00000099283	99.681	-3.32496	0.679051	-4.89648	9.75702e-07	1.94917e-05	epb41a
ENSDARG00000099801	631.101	-3.96903	0.811003	-4.89398	9.88163e-07	1.97233e-05	topaz1
ENSDARG00000063150	382.332	-2.07697	0.424923	-4.88787	1.01932e-06	2.03273e-05	nrxn2b
ENSDARG00000079972	141.866	-2.72758	0.558074	-4.88748	1.02133e-06	2.03495e-05	nfatc2b
ENSDARG00000008403	93.6054	-2.80275	0.574033	-4.88256	1.04716e-06	2.08459e-05	phospho1
ENSDARG00000079110	338.136	-2.07035	0.424072	-4.88207	1.0498e-06	2.08802e-05	cluap1
ENSDARG00000026784	473.996	-2.16236	0.442983	-4.88137	1.05353e-06	2.09361e-05	robo1
ENSDARG00000035735	20.739	-7.45298	1.52754	-4.87908	1.0658e-06	2.11614e-05	gsx1
ENSDARG00000042396	22.6305	-7.58118	1.55457	-4.87672	1.07865e-06	2.13978e-05	trim35-30
ENSDARG00000102277	154.462	-2.8471	0.584593	-4.87023	1.1147e-06	2.20936e-05	lama1
ENSDARG00000070568	406.351	-2.40224	0.493295	-4.86979	1.11716e-06	2.2123e-05	atad5a
ENSDARG00000068050	49.7752	-3.54313	0.728019	-4.86681	1.13416e-06	2.24402e-05	agbl4
ENSDARG00000052408	443.831	-1.66969	0.343295	-4.86372	1.15198e-06	2.2773e-05	mgat2
ENSDARG00000108649	32.2881	-4.857	0.99962	-4.85885	1.18069e-06	2.33201e-05	GALNT3
ENSDARG00000073936	34.3287	-3.89619	0.802661	-4.8541	1.20937e-06	2.38658e-05	BX511021.1
ENSDARG00000097707	19.0102	-7.32482	1.5096	-4.85215	1.2213e-06	2.40804e-05	BX323807.2
ENSDARG00000093660	31.8478	-6.24713	1.28762	-4.8517	1.22406e-06	2.41139e-05	si_dkey-6f10.3
ENSDARG00000003021	269.202	-1.88098	0.387721	-4.85137	1.22609e-06	2.4133e-05	hdac8
ENSDARG00000070100	59.3855	-2.59966	0.535957	-4.85049	1.23158e-06	2.42199e-05	si_ch211-168d1.3
ENSDARG00000117222	265.579	-4.39536	0.90666	-4.84786	1.24801e-06	2.4522e-05	BX088525.2
ENSDARG00000102798	1180.48	-2.38392	0.492271	-4.8427	1.28085e-06	2.51454e-05	mcm2
ENSDARG00000061778	435.176	-3.85097	0.79525	-4.84246	1.2824e-06	2.51541e-05	fmn2b
ENSDARG00000079949	2298.63	-1.62515	0.335646	-4.84187	1.28623e-06	2.52074e-05	supt16h
ENSDARG00000058861	1360.2	-1.5132	0.31261	-4.84055	1.29483e-06	2.53541e-05	ncln
ENSDARG00000039066	5464.05	1.39369	0.288055	4.83828	1.30966e-06	2.56225e-05	klhl31
ENSDARG00000117446	33.1945	-4.17729	0.863539	-4.8374	1.31545e-06	2.57136e-05	CABZ01089980.1
ENSDARG00000044597	1149.36	-1.83671	0.379804	-4.83594	1.32515e-06	2.58724e-05	ncbp3
ENSDARG00000062187	136.266	-3.64458	0.753661	-4.83584	1.32586e-06	2.58724e-05	kif14
ENSDARG00000057089	313.684	-1.62516	0.336188	-4.83409	1.33754e-06	2.60779e-05	ftsj1
ENSDARG00000069774	355.025	-1.65772	0.343039	-4.83247	1.34851e-06	2.62693e-05	flot2b
ENSDARG00000063007	30.339	-5.60134	1.16007	-4.82845	1.37601e-06	2.67822e-05	apc2
ENSDARG00000057830	86.7269	-3.45901	0.716526	-4.82747	1.38281e-06	2.68915e-05	dnmt3bb.2
ENSDARG00000058532	44.5938	-4.08096	0.84563	-4.82594	1.39342e-06	2.70745e-05	pimr209
ENSDARG00000116570	20.5238	-7.43694	1.54155	-4.82433	1.40473e-06	2.7271e-05	FO834825.3
ENSDARG00000098662	1175.1	1.48961	0.309162	4.81821	1.44851e-06	2.80897e-05	si_ch73-359m17.9
ENSDARG00000101171	47.3774	-4.60459	0.955687	-4.81809	1.44938e-06	2.80897e-05	FO704786.1
ENSDARG00000075421	70.1959	-4.27326	0.887108	-4.81707	1.45685e-06	2.82105e-05	pttg1
ENSDARG00000053876	265.853	-2.32613	0.483541	-4.81063	1.50459e-06	2.911e-05	klhl26
ENSDARG00000023272	51.9897	-4.18154	0.869377	-4.80982	1.51068e-06	2.9203e-05	tfap2d
ENSDARG00000101776	32.3066	-6.178	1.28509	-4.80745	1.5287e-06	2.95263e-05	syt12
ENSDARG00000099121	18.9435	-7.32438	1.52386	-4.80648	1.53613e-06	2.96446e-05	si_dkey-6d5.1
ENSDARG00000088390	268.574	-4.49838	0.936052	-4.80569	1.54219e-06	2.97363e-05	nme4
ENSDARG00000092740	34.7912	-5.23172	1.08898	-4.80423	1.55349e-06	2.99288e-05	si_ch211-57m13.7
ENSDARG00000086550	153.948	-3.32735	0.693222	-4.79983	1.58797e-06	3.0567e-05	dbf4b
ENSDARG00000027419	54.228	-3.68194	0.767438	-4.79771	1.60494e-06	3.08675e-05	gad1b
ENSDARG00000101947	236.015	-1.59394	0.332663	-4.79146	1.65574e-06	3.18177e-05	ptbp2a
ENSDARG00000017425	109.59	-3.06798	0.640399	-4.79073	1.66173e-06	3.19057e-05	crocc2
ENSDARG00000019746	550.947	-1.51382	0.316053	-4.78975	1.66987e-06	3.2035e-05	rfng
ENSDARG00000007906	147.462	-5.48055	1.14464	-4.788	1.6845e-06	3.22884e-05	lrp2b
ENSDARG00000117223	31.0943	-7.06749	1.47614	-4.78783	1.68597e-06	3.22893e-05	BX324181.2
ENSDARG00000060597	57.3654	-3.47905	0.726791	-4.78686	1.69408e-06	3.24173e-05	zgc_158659
ENSDARG00000039605	289.943	4.21587	0.88093	4.7857	1.70391e-06	3.2578e-05	mat1a
ENSDARG00000079457	176.961	-2.70027	0.564298	-4.78519	1.70828e-06	3.2634e-05	si_dkey-57h18.1
ENSDARG00000090035	48.5506	-4.4189	0.924207	-4.78129	1.74174e-06	3.32453e-05	rtn4r
ENSDARG00000087059	814.633	4.15243	0.869816	4.77392	1.80675e-06	3.44572e-05	selenou1b
ENSDARG00000104235	172.642	-4.17731	0.875192	-4.77302	1.81484e-06	3.45825e-05	myo5c
ENSDARG00000116762	23.8208	-6.67815	1.40066	-4.76786	1.8619e-06	3.54495e-05	pimr205
ENSDARG00000023479	23.9939	-7.66352	1.60774	-4.76664	1.87322e-06	3.56352e-05	lrp13
ENSDARG00000002479	261.654	-2.59849	0.545577	-4.76283	1.90901e-06	3.62855e-05	ercc6l
ENSDARG00000074136	62.774	-3.79555	0.797533	-4.75911	1.94448e-06	3.69289e-05	slc47a2.2
ENSDARG00000076186	18.3723	-7.27996	1.53119	-4.75445	1.98992e-06	3.77602e-05	lrrc3cb
ENSDARG00000068145	25.3055	-5.2899	1.11271	-4.75408	1.99352e-06	3.77969e-05	pimr180
ENSDARG00000089502	45.4303	-5.22125	1.09925	-4.74981	2.03612e-06	3.85726e-05	pimr23
ENSDARG00000090696	64.4612	-3.30442	0.696093	-4.7471	2.06355e-06	3.90596e-05	si_dkey-15b23.3
ENSDARG00000100771	127.423	-4.60583	0.970498	-4.74584	2.07639e-06	3.92699e-05	si_ch211-160d14.15
ENSDARG00000111442	27.8011	-5.42865	1.14564	-4.73854	2.15259e-06	4.06772e-05	zgc_100951
ENSDARG00000093154	17.8046	-7.23009	1.52593	-4.73814	2.15686e-06	4.0724e-05	pimr83
ENSDARG00000051729	450.297	1.44342	0.304787	4.73585	2.18142e-06	4.11535e-05	nfatc3b
ENSDARG00000075931	150.326	-3.46309	0.732547	-4.72746	2.27347e-06	4.28544e-05	acsl5
ENSDARG00000117569	61.6108	-4.53082	0.958475	-4.72711	2.27736e-06	4.28921e-05	CABZ01078600.1
ENSDARG00000095093	17.1541	-7.18054	1.51955	-4.72543	2.29632e-06	4.32135e-05	pimr50
ENSDARG00000017744	141.855	-2.48706	0.526336	-4.72524	2.29839e-06	4.32166e-05	smc2
ENSDARG00000097691	236.604	-2.12082	0.448885	-4.72464	2.30525e-06	4.3274e-05	pclaf
ENSDARG00000078760	26.8168	-5.99357	1.26854	-4.72476	2.30389e-06	4.3274e-05	cacna2d3
ENSDARG00000094425	17.6205	-7.21942	1.52826	-4.72395	2.31309e-06	4.33852e-05	si_ch211-222m18.4
ENSDARG00000102228	101.215	-4.17584	0.884643	-4.72037	2.35416e-06	4.41191e-05	si_dkey-171c9.3
ENSDARG00000053956	1053.39	-2.89062	0.612407	-4.72009	2.35739e-06	4.41432e-05	sptbn2
ENSDARG00000040925	37.1816	-4.77805	1.0132	-4.71579	2.40771e-06	4.50485e-05	wnt10b
ENSDARG00000014083	1015.82	-1.49877	0.317854	-4.71529	2.41367e-06	4.51227e-05	wdr82
ENSDARG00000056084	27.6515	-5.95181	1.26382	-4.70939	2.48459e-06	4.64104e-05	igsf21b
ENSDARG00000093723	39.3414	-5.40604	1.14798	-4.70916	2.48739e-06	4.64246e-05	rnf212b
ENSDARG00000038802	119.318	-2.42005	0.514313	-4.7054	2.53365e-06	4.7211e-05	cenpl
ENSDARG00000056830	198.843	-1.60763	0.341657	-4.7054	2.53369e-06	4.7211e-05	si_ch211-107m4.1
ENSDARG00000091967	155.822	-1.8463	0.392654	-4.7021	2.57497e-06	4.79409e-05	ttf1
ENSDARG00000078915	53.4033	-3.75663	0.798962	-4.70189	2.57765e-06	4.79515e-05	mmp17a
ENSDARG00000089717	54.3352	-3.32234	0.707232	-4.69768	2.6314e-06	4.89112e-05	qpct
ENSDARG00000096266	22.5865	-6.59992	1.40499	-4.69748	2.63386e-06	4.89171e-05	BX510989.1
ENSDARG00000068231	82.4588	-2.72774	0.580976	-4.6951	2.66474e-06	4.945e-05	CRACR2A
ENSDARG00000074889	156.455	-1.95504	0.416903	-4.68944	2.73957e-06	5.07971e-05	CT025742.1
ENSDARG00000008127	41.5241	-3.69681	0.788754	-4.68689	2.77387e-06	5.13913e-05	pcdh15b
ENSDARG00000077710	34.8531	-6.39184	1.36395	-4.68627	2.78231e-06	5.15056e-05	nlgn1
ENSDARG00000058260	202.901	-2.79946	0.597431	-4.68583	2.78823e-06	5.15413e-05	cip2a
ENSDARG00000099923	49.0774	-2.60654	0.556265	-4.68579	2.78878e-06	5.15413e-05	zgc_154054
ENSDARG00000002748	558.953	-1.93934	0.414006	-4.68434	2.80858e-06	5.18651e-05	sema6d
ENSDARG00000033012	1079.02	-1.79619	0.383529	-4.68331	2.8228e-06	5.20854e-05	pcnt
ENSDARG00000000529	349.137	-2.00041	0.42721	-4.68251	2.83384e-06	5.22467e-05	ofd1
ENSDARG00000037100	256.605	-2.05985	0.439951	-4.68201	2.8408e-06	5.23325e-05	ankrd10a
ENSDARG00000103529	120.342	-2.38694	0.510283	-4.67767	2.90155e-06	5.34082e-05	snx1b
ENSDARG00000062152	562.34	-3.94859	0.844226	-4.67716	2.9087e-06	5.34965e-05	chaf1a
ENSDARG00000105060	74.1177	-5.54666	1.18621	-4.67594	2.92608e-06	5.37727e-05	rdh8b
ENSDARG00000063635	62.8263	-4.92593	1.05351	-4.67575	2.92879e-06	5.37789e-05	nrxn1b
ENSDARG00000087697	2920.57	1.78021	0.380889	4.67383	2.95639e-06	5.4242e-05	lpl
ENSDARG00000092717	23.9435	-6.68237	1.42992	-4.67326	2.96461e-06	5.43487e-05	BX569790.1
ENSDARG00000059322	414.44	-1.56653	0.335294	-4.67212	2.98106e-06	5.45183e-05	topbp1
ENSDARG00000010553	151.808	4.30893	0.922249	4.6722	2.97995e-06	5.45183e-05	mmgt1
ENSDARG00000070344	15.968	-7.07457	1.5142	-4.67215	2.98067e-06	5.45183e-05	or137-3
ENSDARG00000058719	577.828	-2.32602	0.497941	-4.67127	2.9934e-06	5.47e-05	si_dkey-119f1.1
ENSDARG00000033832	33604.3	1.83658	0.393289	4.66981	3.01476e-06	5.50461e-05	ampd1
ENSDARG00000029795	228.089	-2.19942	0.471009	-4.66958	3.0181e-06	5.50627e-05	prxl2b
ENSDARG00000109704	16.5183	-7.12591	1.52609	-4.66938	3.02109e-06	5.5073e-05	BX510309.1
ENSDARG00000093484	17.2542	-7.18599	1.53945	-4.6679	3.04293e-06	5.54268e-05	si_dkey-95p16.2
ENSDARG00000074132	43.5305	4.59544	0.984555	4.66753	3.04848e-06	5.54833e-05	scpp7
ENSDARG00000008019	27.1135	-6.01472	1.28931	-4.66507	3.08512e-06	5.61053e-05	mxg
ENSDARG00000034423	177.109	2.40451	0.515565	4.66383	3.10372e-06	5.63984e-05	sncga
ENSDARG00000116455	18.248	-7.26838	1.55854	-4.66357	3.10766e-06	5.64248e-05	si_ch211-156l18.4
ENSDARG00000074071	84.6498	-3.01171	0.645961	-4.66238	3.12579e-06	5.67087e-05	mrnip
ENSDARG00000099446	122.708	-3.57444	0.76669	-4.66217	3.12899e-06	5.67214e-05	slit1b
ENSDARG00000002840	940.49	-1.78697	0.383504	-4.6596	3.16821e-06	5.73866e-05	si_dkey-28b4.8
ENSDARG00000103525	218.231	-2.74234	0.588586	-4.6592	3.17436e-06	5.74522e-05	YTHDC2
ENSDARG00000053746	35.7111	-4.28914	0.920698	-4.65857	3.18411e-06	5.75827e-05	CABZ01084566.1
ENSDARG00000039616	101.298	-3.45057	0.740833	-4.65769	3.19781e-06	5.77844e-05	cenpk
ENSDARG00000058638	484.803	-1.79243	0.384925	-4.65657	3.21514e-06	5.80514e-05	si_ch211-71m22.1
ENSDARG00000022350	401.803	-1.68442	0.362029	-4.6527	3.27615e-06	5.9106e-05	nek1
ENSDARG00000076269	32.4237	-3.57419	0.768246	-4.6524	3.28099e-06	5.91463e-05	zgc_172131
ENSDARG00000101917	27.0884	-4.62823	0.994896	-4.65197	3.28772e-06	5.92207e-05	pmfbp1
ENSDARG00000052765	30.8192	-4.07111	0.875189	-4.65169	3.29223e-06	5.92549e-05	gria2b
ENSDARG00000051798	755.105	-1.48486	0.319321	-4.65007	3.31823e-06	5.96284e-05	brd1b
ENSDARG00000059294	530.394	3.03708	0.65312	4.65011	3.31752e-06	5.96284e-05	marco
ENSDARG00000112002	174.536	-1.60309	0.344799	-4.64934	3.32995e-06	5.97916e-05	NUP85 (1 of many)
ENSDARG00000088123	574.297	-1.66558	0.358502	-4.64595	3.38515e-06	6.07349e-05	znf217
ENSDARG00000060264	79.1211	-3.17402	0.684781	-4.63508	3.56795e-06	6.3964e-05	si_dkey-37g12.1
ENSDARG00000068122	102	-5.13035	1.10752	-4.63231	3.61614e-06	6.47769e-05	CFAP77
ENSDARG00000037390	75.7125	-2.53829	0.548422	-4.62835	3.68583e-06	6.59732e-05	gsg1l
ENSDARG00000115359	28.4645	-5.99082	1.29475	-4.62702	3.70969e-06	6.6348e-05	CABZ01077555.1
ENSDARG00000061970	24.7651	-4.81085	1.03995	-4.62603	3.72739e-06	6.6612e-05	lingo3a
ENSDARG00000078859	3829.19	4.22279	0.9129	4.62569	3.7335e-06	6.66163e-05	g0s2
ENSDARG00000010792	605.502	-1.57253	0.339948	-4.62578	3.7319e-06	6.66163e-05	cdc25b
ENSDARG00000069425	163.517	-1.81608	0.392633	-4.62539	3.73897e-06	6.66617e-05	hsbp1a
ENSDARG00000056414	1035.98	-1.54901	0.335186	-4.62133	3.81297e-06	6.79276e-05	usp1
ENSDARG00000088882	72.6045	-2.76313	0.598732	-4.61496	3.93168e-06	6.99875e-05	si_ch211-149b19.2
ENSDARG00000094449	18.6314	-7.29885	1.58202	-4.61364	3.95683e-06	7.03801e-05	BX511231.1
ENSDARG00000109743	33.4207	-6.32796	1.37381	-4.60612	4.1025e-06	7.2914e-05	BX324227.2
ENSDARG00000098966	28.4496	-4.63198	1.00591	-4.60479	4.12891e-06	7.3326e-05	CABZ01064972.1
ENSDARG00000068760	369.224	-2.18975	0.475626	-4.60392	4.14605e-06	7.3573e-05	tnks1bp1
ENSDARG00000074056	117.361	-2.56816	0.558112	-4.60152	4.19421e-06	7.43695e-05	kctd1
ENSDARG00000116751	99.8051	3.37249	0.733011	4.60087	4.2072e-06	7.45416e-05	BX537263.4
ENSDARG00000008803	999.654	-2.62872	0.57151	-4.5996	4.2331e-06	7.4942e-05	marcksb
ENSDARG00000009942	175.358	-2.76288	0.600782	-4.59881	4.24903e-06	7.51654e-05	cdc6
ENSDARG00000020645	866.716	-2.1092	0.458794	-4.59727	4.2806e-06	7.5665e-05	slc7a3a
ENSDARG00000076303	422.498	-1.89	0.411172	-4.59661	4.29413e-06	7.58451e-05	usp11
ENSDARG00000077983	246.94	-2.15606	0.469456	-4.59268	4.37594e-06	7.72301e-05	GPR89B
ENSDARG00000004282	367.57	-1.46424	0.318841	-4.59238	4.3823e-06	7.72823e-05	zgc_77375
ENSDARG00000036051	17.3328	-7.19381	1.5667	-4.5917	4.39643e-06	7.74713e-05	irx4b
ENSDARG00000103951	108.943	-6.06871	1.32245	-4.58899	4.45397e-06	7.84244e-05	tspan34
ENSDARG00000096979	130.748	4.08509	0.890258	4.58865	4.46111e-06	7.84893e-05	NPC2 (1 of many)
ENSDARG00000037555	658.216	1.39531	0.30413	4.58787	4.4779e-06	7.87237e-05	atoh8
ENSDARG00000094999	16.412	-7.11673	1.55285	-4.58302	4.58308e-06	8.05105e-05	pimr98
ENSDARG00000104076	423.554	-1.36841	0.298602	-4.58272	4.58958e-06	8.05624e-05	rnf126
ENSDARG00000070404	482.545	-1.90406	0.41561	-4.58136	4.61963e-06	8.10273e-05	inka1b
ENSDARG00000028971	869.586	-1.9506	0.425854	-4.58043	4.64017e-06	8.1262e-05	cpsf2
ENSDARG00000099344	49.2513	-3.29305	0.71893	-4.58048	4.63899e-06	8.1262e-05	zgc_92162
ENSDARG00000103647	65.043	-2.98897	0.652847	-4.57836	4.68638e-06	8.2008e-05	gpc5a
ENSDARG00000006773	45.6948	-3.70898	0.810408	-4.57668	4.72417e-06	8.26056e-05	elovl4a
ENSDARG00000019692	372.447	2.2346	0.488628	4.5732	4.80332e-06	8.39251e-05	colq
ENSDARG00000092925	22.0645	-6.5652	1.43563	-4.57304	4.80708e-06	8.39263e-05	BX649641.2
ENSDARG00000079276	147.966	-1.99893	0.437192	-4.5722	4.82626e-06	8.41963e-05	ube2ql1
ENSDARG00000098818	22.0063	-6.56408	1.43601	-4.57104	4.85303e-06	8.45984e-05	si_dkey-58i8.5
ENSDARG00000104094	357.051	-1.79351	0.392389	-4.57074	4.86e-06	8.46549e-05	grk3
ENSDARG00000034042	219.49	-2.59712	0.568276	-4.57017	4.87327e-06	8.4821e-05	dnal1
ENSDARG00000021372	6774.6	1.29192	0.282904	4.56664	4.95612e-06	8.6197e-05	tob1b
ENSDARG00000042990	448.972	-3.51257	0.769261	-4.56617	4.96723e-06	8.63241e-05	cyp2p10
ENSDARG00000067596	54.4169	-3.87236	0.848108	-4.56588	4.97407e-06	8.63769e-05	fancb
ENSDARG00000070021	36.6629	-3.31072	0.725511	-4.56329	5.03586e-06	8.73831e-05	cyp3c4
ENSDARG00000075284	293.506	-3.06026	0.6708	-4.5621	5.06441e-06	8.78114e-05	kansl1l
ENSDARG00000103933	67.5056	-2.69314	0.590716	-4.55912	5.13694e-06	8.90011e-05	fancm
ENSDARG00000107534	204.287	-3.03493	0.665721	-4.55887	5.14299e-06	8.90381e-05	erich2
ENSDARG00000004748	63.8491	2.16619	0.475464	4.55595	5.21485e-06	9.02134e-05	zgc_100868
ENSDARG00000062721	353.016	1.75351	0.384996	4.55462	5.24811e-06	9.07196e-05	dennd4a
ENSDARG00000077516	146.498	-2.63028	0.57763	-4.55358	5.27416e-06	9.11006e-05	recql4
ENSDARG00000090817	18.9326	-7.3205	1.60805	-4.5524	5.3037e-06	9.15412e-05	si_dkey-85k15.11
ENSDARG00000104105	334.891	-2.1313	0.468236	-4.55176	5.31987e-06	9.17314e-05	ttf2
ENSDARG00000051891	70.6403	-4.41423	0.969809	-4.55165	5.32279e-06	9.17314e-05	rsph10b
ENSDARG00000111790	15.28	-7.01192	1.54166	-4.54828	5.40855e-06	9.31385e-05	zgc_194418
ENSDARG00000074691	155.052	-2.55847	0.562586	-4.54769	5.42373e-06	9.33293e-05	mms22l
ENSDARG00000100583	69.1596	-2.0738	0.45609	-4.54691	5.44395e-06	9.36063e-05	hid1b
ENSDARG00000117661	45.8669	-4.3009	0.946692	-4.54308	5.54384e-06	9.52518e-05	CABZ01062797.1
ENSDARG00000094131	61.4377	-4.42891	0.97525	-4.54131	5.59056e-06	9.59819e-05	ftr19
ENSDARG00000059029	32.8726	-3.62398	0.79809	-4.54081	5.60385e-06	9.61374e-05	mmp28
ENSDARG00000027063	1425.73	1.71619	0.378136	4.53857	5.66383e-06	9.70497e-05	arpc1b
ENSDARG00000098273	488.584	-1.34085	0.295439	-4.5385	5.66558e-06	9.70497e-05	zbtb14
ENSDARG00000004721	31.6225	-4.09884	0.903896	-4.53463	5.77035e-06	9.87699e-05	mpp5b
ENSDARG00000089747	25.1169	-5.84026	1.288	-4.53435	5.77811e-06	9.88284e-05	si_zfos-754c12.2
ENSDARG00000077053	106.174	-3.97109	0.875812	-4.53418	5.7827e-06	9.88324e-05	ppfia3
ENSDARG00000039682	1177.49	-7.04067	1.55304	-4.53349	5.80183e-06	9.90848e-05	si_ch211-121a2.2
ENSDARG00000113079	16.0173	-7.08136	1.56236	-4.53247	5.82983e-06	9.94881e-05	zgc_91850
ENSDARG00000013390	69.3558	-2.46586	0.544399	-4.52951	5.91201e-06	0.000100815	CABZ01088367.1
ENSDARG00000041530	302.995	-1.73711	0.383525	-4.52931	5.91754e-06	0.000100833	ppih
ENSDARG00000057683	950.516	-2.52801	0.558266	-4.52833	5.94516e-06	0.000101228	mcm6
ENSDARG00000094010	347.272	-1.65828	0.366254	-4.52767	5.96383e-06	0.00010147	swt1
ENSDARG00000006878	242.572	-2.24198	0.495425	-4.52538	6.02873e-06	0.000102497	phf21aa
ENSDARG00000102138	56.9846	-2.86448	0.633644	-4.52065	6.16512e-06	0.000104738	foxa1
ENSDARG00000010791	45.7542	-2.82353	0.624754	-4.51942	6.20091e-06	0.000105267	dla
ENSDARG00000068242	51.9987	-3.955	0.875373	-4.51808	6.24028e-06	0.000105856	cngb1a
ENSDARG00000063899	58244.8	2.27366	0.50337	4.51688	6.27587e-06	0.000106324	mt-nd2
ENSDARG00000087349	23.9392	-5.83154	1.29107	-4.51683	6.27718e-06	0.000106324	reep6
ENSDARG00000005775	90.7021	-4.14684	0.918468	-4.51495	6.3331e-06	0.000107191	scn8aa
ENSDARG00000057276	72.4147	-3.94212	0.873423	-4.51342	6.37907e-06	0.000107888	iqca1
ENSDARG00000040944	1086.25	3.94411	0.874111	4.51214	6.41764e-06	0.00010846	ntd5
ENSDARG00000094676	14.6866	-6.95359	1.54153	-4.51085	6.45686e-06	0.000109042	CR769772.2
ENSDARG00000014499	471.837	-1.87261	0.415257	-4.50952	6.4973e-06	0.000109643	nutf2l
ENSDARG00000042608	25.6473	-4.52272	1.00411	-4.50421	6.66211e-06	0.000112341	ica1
ENSDARG00000017311	307.441	-2.1898	0.486398	-4.50207	6.7294e-06	0.000113391	gpsm2
ENSDARG00000105118	110.763	-3.04957	0.677595	-4.50058	6.77681e-06	0.000114098	zgc_171566
ENSDARG00000092136	90.1225	-2.57207	0.571536	-4.50028	6.78641e-06	0.000114098	cenpw
ENSDARG00000094516	18.2534	-7.26963	1.61537	-4.5003	6.78576e-06	0.000114098	es1
ENSDARG00000105457	20.9015	-6.49001	1.44249	-4.49916	6.82214e-06	0.000114614	si_cabz01021066.1
ENSDARG00000074623	348.507	-1.87154	0.416123	-4.49757	6.87354e-06	0.000115392	tbc1d31
ENSDARG00000005320	94.1428	-2.87229	0.63887	-4.49589	6.92787e-06	0.000116218	nipsnap1
ENSDARG00000041750	302.164	-2.00989	0.447153	-4.49486	6.96168e-06	0.000116613	ccdc92
ENSDARG00000110807	15.0841	-6.9918	1.55549	-4.49493	6.95935e-06	0.000116613	si_ch211-221n20.1
ENSDARG00000044672	67.6583	-2.52229	0.561295	-4.4937	6.99953e-06	0.000117161	parapinopsinb
ENSDARG00000114317	270.878	-4.40774	0.981793	-4.48948	7.13959e-06	0.000119417	BX927253.3
ENSDARG00000043912	226.56	-4.07723	0.908884	-4.48597	7.25834e-06	0.000121314	mei4
ENSDARG00000021916	15.7922	-7.06152	1.57423	-4.48571	7.26712e-06	0.000121372	vax1
ENSDARG00000076434	19.8354	-6.40945	1.42904	-4.48516	7.28597e-06	0.000121597	ARHGAP22 (1 of many)
ENSDARG00000079312	1772.43	-1.41921	0.316437	-4.48496	7.29291e-06	0.000121623	kmt2ca
ENSDARG00000041550	47.9968	-3.79734	0.846982	-4.48338	7.34714e-06	0.000122438	pimr138
ENSDARG00000014357	741.835	-3.41538	0.761892	-4.48276	7.3685e-06	0.000122704	amh
ENSDARG00000011262	88.1069	-2.32323	0.518541	-4.48033	7.45285e-06	0.000124018	traip
ENSDARG00000104649	102.835	-2.83873	0.633697	-4.47964	7.47693e-06	0.000124145	si_dkey-40c23.2
ENSDARG00000013227	36.3188	-4.43425	0.989812	-4.4799	7.46793e-06	0.000124145	glulc
ENSDARG00000096665	29.4025	-5.15363	1.15043	-4.47975	7.47312e-06	0.000124145	si_ch211-202n12.2
ENSDARG00000051854	177.781	-2.08863	0.466342	-4.47875	7.50815e-06	0.000124482	cdt1
ENSDARG00000067797	240.715	2.92796	0.653731	4.47885	7.50468e-06	0.000124482	spi1a
ENSDARG00000100872	1708.87	1.85472	0.414189	4.47795	7.53637e-06	0.000124856	otud1
ENSDARG00000114704	146.342	-3.14906	0.703262	-4.4778	7.5417e-06	0.000124856	FP016205.1
ENSDARG00000053773	3515.12	1.4947	0.33388	4.47677	7.5781e-06	0.000125294	vgll2b
ENSDARG00000090190	2304.18	1.56399	0.349358	4.47674	7.57918e-06	0.000125294	bcam
ENSDARG00000099405	25.7155	-5.31959	1.18836	-4.47641	7.59081e-06	0.000125395	CU694952.1
ENSDARG00000030224	1742.63	1.54498	0.345169	4.47601	7.60517e-06	0.000125541	ppp2ca
ENSDARG00000062021	101.899	-3.10348	0.693458	-4.47537	7.628e-06	0.000125826	ccdc181
ENSDARG00000096092	15.9444	-7.07577	1.58134	-4.47454	7.65772e-06	0.000126224	BX548032.3
ENSDARG00000019116	710.303	-1.38677	0.310004	-4.4734	7.69869e-06	0.000126808	ing1
ENSDARG00000071745	19.7106	-7.38155	1.65022	-4.47306	7.71065e-06	0.000126913	pimr46
ENSDARG00000094414	17.8684	-7.24042	1.6209	-4.46691	7.93585e-06	0.000130525	aknad1
ENSDARG00000023886	53.4605	-4.18615	0.937222	-4.46655	7.94917e-06	0.000130649	cacna2d4b
ENSDARG00000005913	106.289	-2.4429	0.546969	-4.46625	7.96037e-06	0.000130739	tgm1l3
ENSDARG00000070447	443.652	-1.50027	0.336215	-4.46224	8.11068e-06	0.000133111	slc39a9
ENSDARG00000076529	829.116	1.59491	0.358068	4.45423	8.41961e-06	0.000138082	mn1a
ENSDARG00000097247	96.5333	-3.99472	0.897119	-4.45283	8.47455e-06	0.000138882	BX322555.3
ENSDARG00000098209	290.486	-2.13537	0.480032	-4.44839	8.6515e-06	0.00014168	si_ch211-199b20.3
ENSDARG00000037403	620.987	-1.57833	0.354831	-4.44813	8.66206e-06	0.000141751	si_dkey-4p15.3
ENSDARG00000075282	533.961	1.29853	0.292051	4.44625	8.73808e-06	0.000142892	irs2b
ENSDARG00000092347	110.418	-2.12147	0.477239	-4.44529	8.77717e-06	0.000143428	si_dkey-161j23.6
ENSDARG00000040559	793.13	-1.50483	0.338946	-4.43974	9.0066e-06	0.000147071	rad1
ENSDARG00000016825	31.5064	-4.24206	0.955633	-4.439	9.03763e-06	0.000147472	vtg6
ENSDARG00000090447	271.47	-2.27104	0.511698	-4.43825	9.06953e-06	0.000147886	mtbp
ENSDARG00000059461	1019.87	-1.33746	0.301461	-4.4366	9.139e-06	0.000148912	mepce
ENSDARG00000079779	95.8877	-2.34022	0.527669	-4.43501	9.20698e-06	0.000149912	radil
ENSDARG00000069742	32.5056	6.92781	1.56315	4.43196	9.33813e-06	0.000151939	cul5a
ENSDARG00000059349	639.018	1.81183	0.408854	4.43148	9.35868e-06	0.000152164	homer2
ENSDARG00000091667	46.1452	-3.60033	0.812546	-4.43093	9.38285e-06	0.000152448	si_dkey-234i14.3
ENSDARG00000102726	16.2586	-7.10038	1.60321	-4.42885	9.47348e-06	0.00015381	CT737184.1
ENSDARG00000101566	14.4552	-6.93028	1.56667	-4.42357	9.7081e-06	0.000157507	CR769772.4
ENSDARG00000104549	57.8779	-3.86681	0.874741	-4.42052	9.84638e-06	0.000159637	arhgap44
ENSDARG00000103615	34.9069	-4.96053	1.12262	-4.41871	9.92906e-06	0.000160862	si_dkey-31j3.11
ENSDARG00000030022	984.554	-1.55026	0.350953	-4.41729	9.9947e-06	0.00016181	nup188
ENSDARG00000078261	101.582	-2.16663	0.490549	-4.41675	1.00195e-05	0.000162097	nphp3
ENSDARG00000076590	681.306	-2.10564	0.476936	-4.41492	1.01048e-05	0.000163359	atad2
ENSDARG00000101120	632.573	-1.65877	0.375743	-4.41463	1.01183e-05	0.000163461	kif3b
ENSDARG00000032571	146.698	-2.45378	0.555859	-4.41439	1.01293e-05	0.000163524	il20ra
ENSDARG00000098787	34.2765	7.98041	1.80793	4.41411	1.01428e-05	0.000163625	cd7al
ENSDARG00000079625	503.281	-1.99745	0.45266	-4.4127	1.02089e-05	0.000164574	atr
ENSDARG00000044264	13.8798	-6.87348	1.55856	-4.41015	1.03298e-05	0.000166405	pimr71
ENSDARG00000105387	13.7749	-6.8625	1.55623	-4.40968	1.03522e-05	0.000166648	si_ch211-160o17.3
ENSDARG00000014017	723.52	-1.37604	0.312128	-4.40858	1.04053e-05	0.000167383	rrm1
ENSDARG00000069274	41.8137	4.25128	0.964386	4.40828	1.04197e-05	0.000167496	ighmbp2
ENSDARG00000053375	17.3396	-7.19572	1.6329	-4.40671	1.04951e-05	0.00016859	nptxrb
ENSDARG00000059015	143.871	-1.86849	0.424247	-4.40424	1.06154e-05	0.000170401	lim2.2
ENSDARG00000078279	25.1779	-7.73375	1.75605	-4.40406	1.06242e-05	0.000170422	foxp3b
ENSDARG00000056279	77.1	-3.91212	0.888512	-4.403	1.06764e-05	0.000171139	ccdc157
ENSDARG00000023498	154.361	-2.13166	0.484365	-4.40093	1.07789e-05	0.00017266	gmppab
ENSDARG00000012763	376.258	-1.5742	0.357719	-4.40068	1.07914e-05	0.000172738	arl13b
ENSDARG00000117701	14.442	-6.93195	1.5759	-4.39873	1.08887e-05	0.000174173	AL772219.1
ENSDARG00000036616	272	1.6226	0.369044	4.39676	1.09879e-05	0.000175636	gpr182
ENSDARG00000093068	85.4807	-5.30021	1.20565	-4.39614	1.10191e-05	0.000176012	c3b.1
ENSDARG00000004169	488.981	-1.95702	0.445211	-4.3957	1.10414e-05	0.000176244	stmn1a
ENSDARG00000089032	27.5938	5.20362	1.18387	4.39544	1.10546e-05	0.00017633	si_ch211-154o6.2
ENSDARG00000032263	117.293	-2.0703	0.471039	-4.39518	1.10682e-05	0.000176423	zgc_110224
ENSDARG00000021607	47.0528	-2.9935	0.681293	-4.39385	1.11362e-05	0.000177382	negr1
ENSDARG00000017036	5937.51	1.22876	0.279708	4.39299	1.11802e-05	0.000177959	svilc
ENSDARG00000036412	482.385	-3.8893	0.885624	-4.39159	1.12523e-05	0.000178897	si_ch211-81a5.5
ENSDARG00000075949	94.8556	-4.07884	0.928794	-4.39154	1.12549e-05	0.000178897	prkd1
ENSDARG00000055506	130.786	-4.48911	1.02248	-4.39042	1.1313e-05	0.000179694	si_ch211-37e10.1
ENSDARG00000089383	69.6022	2.94938	0.671892	4.38966	1.13528e-05	0.000180201	il1fma
ENSDARG00000103451	63.4083	-4.86236	1.10806	-4.38816	1.14311e-05	0.000181318	CABZ01042594.1
ENSDARG00000067517	243.267	-2.28288	0.520507	-4.38588	1.15518e-05	0.000183103	ccdc15
ENSDARG00000038728	146.397	2.47049	0.563474	4.3844	1.16308e-05	0.000184099	ch25hl2
ENSDARG00000005232	113.618	-1.98542	0.452837	-4.3844	1.16308e-05	0.000184099	ccdc85ca
ENSDARG00000034957	300.18	-1.36796	0.312118	-4.38282	1.17152e-05	0.000185177	hddc2
ENSDARG00000012986	48.9963	-3.17652	0.724758	-4.38287	1.17127e-05	0.000185177	adal
ENSDARG00000093999	119.276	-1.84644	0.42147	-4.38096	1.18156e-05	0.000186635	si_ch73-376l24.6
ENSDARG00000093383	23.3069	-5.79768	1.32362	-4.38019	1.18578e-05	0.000187171	BX640539.1
ENSDARG00000033144	1133.62	1.41271	0.32254	4.37996	1.18701e-05	0.000187234	psme2
ENSDARG00000077301	7108.53	1.13993	0.260356	4.37833	1.1959e-05	0.000188506	mlf1
ENSDARG00000013856	142.415	-3.66512	0.837315	-4.37723	1.20197e-05	0.0001892	amy2a
ENSDARG00000096306	202.372	-2.03821	0.465637	-4.37726	1.20181e-05	0.0001892	si_ch1073-342h5.2
ENSDARG00000016304	412.285	-1.75226	0.400394	-4.37633	1.20694e-05	0.000189719	tfdp1b
ENSDARG00000037415	68.1251	2.05166	0.468799	4.37641	1.20649e-05	0.000189719	dlgap1b
ENSDARG00000069276	22.2297	-4.67812	1.06911	-4.37571	1.21039e-05	0.000190131	pimr132
ENSDARG00000033179	20.5483	-6.46036	1.47662	-4.37511	1.21374e-05	0.000190524	tmem243b
ENSDARG00000076962	570.319	-1.11974	0.255979	-4.37434	1.21801e-05	0.000191063	gdpd5b
ENSDARG00000078363	51.4751	-2.51766	0.575909	-4.37162	1.23328e-05	0.000193325	mcoln3a
ENSDARG00000038559	7984.69	-2.23739	0.512069	-4.36932	1.24636e-05	0.00019524	h1f0
ENSDARG00000043436	412.36	3.31328	0.758445	4.36852	1.25089e-05	0.000195814	si_dkey-5n18.1
ENSDARG00000086786	156.984	-1.94735	0.446267	-4.36365	1.27912e-05	0.000200096	mfsd10
ENSDARG00000006598	1059.62	1.49163	0.341898	4.36277	1.28424e-05	0.000200758	sgk2b
ENSDARG00000011825	245.215	-2.13675	0.489971	-4.36097	1.2949e-05	0.000202286	cetn3
ENSDARG00000055934	40.1856	-4.24597	0.973782	-4.36028	1.29893e-05	0.000202776	si_ch1073-416j23.1
ENSDARG00000105530	13.8126	7.63487	1.75196	4.3579	1.31316e-05	0.000204814	si_dkey-19b23.14
ENSDARG00000063614	14.9702	-6.97971	1.60166	-4.3578	1.31379e-05	0.000204814	skor2
ENSDARG00000068484	103.354	-2.11171	0.485383	-4.3506	1.35767e-05	0.00021151	CABZ01100185.1
ENSDARG00000114586	15.3676	-7.01729	1.61679	-4.34025	1.42318e-05	0.000221564	pimr82
ENSDARG00000040036	41.8161	-3.30327	0.761326	-4.33884	1.43236e-05	0.000222839	tcf19l
ENSDARG00000088058	26.5142	-4.33791	1.00005	-4.33769	1.43988e-05	0.000223857	pimr70
ENSDARG00000034982	578.43	-1.37887	0.317952	-4.33674	1.44614e-05	0.000224675	zcchc8
ENSDARG00000093878	13.7964	-6.86499	1.58309	-4.33644	1.44808e-05	0.000224824	pimr69
ENSDARG00000069723	54.7995	-5.02926	1.15987	-4.33604	1.45075e-05	0.000225084	zbbx
ENSDARG00000088984	706.919	-1.57511	0.363365	-4.33479	1.45896e-05	0.000226204	cep131
ENSDARG00000035080	69.5717	-4.0082	0.924748	-4.33436	1.46182e-05	0.000226337	hsf2bp
ENSDARG00000114229	14.5526	-6.93853	1.60078	-4.33445	1.46123e-05	0.000226337	si_ch211-221n20.7
ENSDARG00000095420	18.2028	-7.26111	1.67603	-4.33231	1.47552e-05	0.000228303	si_ch211-14a11.1
ENSDARG00000099207	74.411	-4.18745	0.966688	-4.33175	1.47927e-05	0.000228728	si_dkey-11f4.7
ENSDARG00000013855	1102.7	2.69761	0.622944	4.33042	1.48824e-05	0.000229958	slc12a3
ENSDARG00000105576	13.5032	-6.83421	1.57826	-4.33023	1.48954e-05	0.000230004	BX323060.1
ENSDARG00000087554	121.334	-2.11063	0.487614	-4.32848	1.50139e-05	0.000231675	cdk1
ENSDARG00000111237	51.7451	3.68423	0.85128	4.32787	1.50558e-05	0.000232164	CT583728.12
ENSDARG00000038754	779.856	1.1263	0.260495	4.32371	1.53427e-05	0.000236427	plk3
ENSDARG00000105035	262.614	-1.80057	0.416843	-4.31955	1.56348e-05	0.000240765	anapc2
ENSDARG00000117598	18.2013	-7.26794	1.68322	-4.31787	1.57545e-05	0.000242445	CABZ01094390.1
ENSDARG00000079105	496.201	1.55714	0.360681	4.31723	1.57999e-05	0.000242813	mhc2dab
ENSDARG00000103487	49.8745	-3.91743	0.907371	-4.31734	1.57924e-05	0.000242813	BX936431.1
ENSDARG00000102171	1519.98	1.11199	0.257671	4.31552	1.59229e-05	0.000244373	fnip1
ENSDARG00000095842	19.0598	-6.34791	1.47091	-4.31563	1.5915e-05	0.000244373	BX511173.1
ENSDARG00000029671	586.385	-1.48527	0.344614	-4.30996	1.63283e-05	0.000250425	xpr1b
ENSDARG00000101975	153.924	-3.15445	0.732234	-4.30798	1.64752e-05	0.000252509	si_dkey-225f5.4
ENSDARG00000094561	673.699	2.35299	0.546243	4.30759	1.65046e-05	0.000252789	si_ch211-139a5.9
ENSDARG00000004472	63.6323	-2.78931	0.647752	-4.30614	1.66125e-05	0.000254217	atat1
ENSDARG00000076997	28.2447	-3.77138	0.875835	-4.30604	1.66203e-05	0.000254217	stxbp4
ENSDARG00000041450	857.645	1.54589	0.359094	4.30496	1.67015e-05	0.000255288	rab11a
ENSDARG00000010571	598.584	-1.59022	0.369428	-4.30454	1.67331e-05	0.000255427	ezh2
ENSDARG00000075191	47.6216	-4.1187	0.956807	-4.30462	1.67269e-05	0.000255427	oacyl
ENSDARG00000102706	73.3583	2.40065	0.557784	4.30391	1.67811e-05	0.000255988	BX511128.3
ENSDARG00000041085	24.7215	4.03427	0.938402	4.29909	1.71502e-05	0.000261092	arpin
ENSDARG00000097514	21.2069	-5.65698	1.31579	-4.29929	1.71344e-05	0.000261092	CR854989.1
ENSDARG00000096759	13.2065	-6.8028	1.58237	-4.29913	1.71468e-05	0.000261092	BX255913.2
ENSDARG00000039020	155.556	-2.67397	0.622092	-4.29835	1.72078e-05	0.000261794	fbxo5
ENSDARG00000068846	13.5046	-6.83159	1.58954	-4.29784	1.72471e-05	0.000262215	zgc_66024
ENSDARG00000042014	248.006	-3.79953	0.884538	-4.2955	1.74301e-05	0.000264821	cyp11c1
ENSDARG00000038445	46.1257	-4.45194	1.03668	-4.29444	1.75135e-05	0.000265911	spire1b
ENSDARG00000013839	87.6664	-2.37645	0.553584	-4.29285	1.76398e-05	0.000267649	aldh3b1
ENSDARG00000077920	54.021	-4.09815	0.95645	-4.28475	1.82948e-05	0.000277401	csmd3a
ENSDARG00000035133	450.784	-1.79369	0.418817	-4.28276	1.84586e-05	0.000279609	pho
ENSDARG00000117350	14.6581	-6.955	1.62398	-4.28269	1.8465e-05	0.000279609	BX321882.1
ENSDARG00000062756	48.7345	-2.45724	0.573795	-4.28244	1.84858e-05	0.000279737	pllp
ENSDARG00000089922	114.406	-2.49644	0.58307	-4.28154	1.85603e-05	0.000280678	dsn1
ENSDARG00000054778	213.937	-2.21144	0.516545	-4.28121	1.8588e-05	0.000280911	pogza
ENSDARG00000103398	55.2986	5.01368	1.17122	4.28072	1.86288e-05	0.00028134	fabp1b.2
ENSDARG00000095715	25.6766	-4.95384	1.15729	-4.28056	1.86426e-05	0.000281361	BX465834.1
ENSDARG00000075730	129.973	-2.1875	0.511223	-4.27896	1.87771e-05	0.000283202	dnph1
ENSDARG00000099889	5427.75	1.30407	0.304882	4.27728	1.8919e-05	0.000285154	dusp27
ENSDARG00000002330	33.3533	-3.73432	0.874102	-4.27218	1.93569e-05	0.000291174	lhx8a
ENSDARG00000002991	329.367	-1.88912	0.44218	-4.27229	1.93479e-05	0.000291174	cep135
ENSDARG00000071025	65.2718	-3.39798	0.79533	-4.27241	1.93368e-05	0.000291174	dytn
ENSDARG00000102447	62.4735	-3.56281	0.834196	-4.27096	1.94635e-05	0.000292584	gdpd4a
ENSDARG00000010572	6241.6	1.64608	0.385443	4.27062	1.9493e-05	0.000292666	slc25a25a
ENSDARG00000023526	46.2814	2.66855	0.624866	4.2706	1.94948e-05	0.000292666	ggt1a
ENSDARG00000010385	72.0077	-3.60708	0.845061	-4.26843	1.96855e-05	0.000295335	sept4a
ENSDARG00000105540	29.7222	-3.57792	0.838351	-4.26781	1.97401e-05	0.000295958	CR382325.1
ENSDARG00000106515	37.9429	-4.34674	1.01938	-4.26409	2.0072e-05	0.000300735	si_dkey-199f5.3
ENSDARG00000024642	805.162	-1.30654	0.306726	-4.25965	2.04749e-05	0.000306569	pip5k1ab
ENSDARG00000076703	261.45	-1.61547	0.379658	-4.25505	2.09002e-05	0.000312732	zfand4
ENSDARG00000115489	13.8979	-6.87797	1.61747	-4.25231	2.11573e-05	0.00031637	klhl10b.1
ENSDARG00000028442	163.198	-1.904	0.448084	-4.2492	2.14531e-05	0.000320583	cplane2
ENSDARG00000096614	314.489	-1.44091	0.339136	-4.24875	2.14962e-05	0.000320992	si_dkey-182i3.10
ENSDARG00000097580	37.7083	-3.74044	0.880419	-4.24848	2.15229e-05	0.000320992	BX663519.1
ENSDARG00000059651	62.1507	3.10528	0.730905	4.24854	2.15168e-05	0.000320992	cidec
ENSDARG00000004627	118.669	-3.99715	0.941489	-4.24556	2.18048e-05	0.000324983	panx3
ENSDARG00000105042	27.0609	5.68996	1.34064	4.24421	2.19363e-05	0.000326728	cldn10l2
ENSDARG00000101317	366.712	-2.06299	0.486093	-4.24402	2.19554e-05	0.000326799	grinaa
ENSDARG00000110464	27.5056	-4.05917	0.956721	-4.24279	2.20754e-05	0.00032837	CABZ01073097.1
ENSDARG00000059843	1342.26	-1.26677	0.298949	-4.23742	2.261e-05	0.000336101	fam135a
ENSDARG00000017121	1478.15	1.30468	0.308076	4.23492	2.2863e-05	0.00033964	mafba
ENSDARG00000093408	14.5392	-6.94253	1.64062	-4.23164	2.31996e-05	0.000344416	pimr49
ENSDARG00000056387	431.788	-3.6256	0.856856	-4.23128	2.32365e-05	0.000344698	rnf17
ENSDARG00000069415	88.2328	-2.50845	0.592851	-4.23116	2.3249e-05	0.000344698	col17a1a
ENSDARG00000087996	42.0778	-3.36236	0.795295	-4.22782	2.35967e-05	0.000349398	pabpn1l
ENSDARG00000116830	13.9409	-6.87782	1.62679	-4.22784	2.35946e-05	0.000349398	pimr41
ENSDARG00000100529	661.422	1.17025	0.276898	4.22627	2.37597e-05	0.000351581	sh3bp5a
ENSDARG00000116503	12.4331	-6.71464	1.58957	-4.22419	2.39807e-05	0.00035462	FQ378040.1
ENSDARG00000077047	48.3897	-3.75837	0.890033	-4.22273	2.41364e-05	0.000356459	ptprnb
ENSDARG00000090398	35.1779	-3.22632	0.764029	-4.22277	2.41319e-05	0.000356459	CABZ01067973.1
ENSDARG00000039931	4255.1	1.19479	0.283047	4.22116	2.43047e-05	0.000358712	slc25a33
ENSDARG00000045956	18.3304	-6.30033	1.49288	-4.22025	2.44037e-05	0.000359938	kcnk10b
ENSDARG00000061385	178.966	-3.79721	0.899819	-4.21997	2.44334e-05	0.000360143	haus3
ENSDARG00000058410	23.1813	-5.79318	1.37379	-4.21694	2.47635e-05	0.000364772	CR956623.1
ENSDARG00000070627	13.0036	-6.78067	1.60803	-4.21675	2.47852e-05	0.000364855	pimr60
ENSDARG00000095853	20.7143	-4.99787	1.18545	-4.21603	2.48643e-05	0.000365782	si_ch211-57m13.3
ENSDARG00000078389	984.179	-1.77298	0.420779	-4.21357	2.51364e-05	0.000369378	ifi46
ENSDARG00000087040	38.1292	-2.87317	0.681891	-4.21353	2.51412e-05	0.000369378	rhbdl1
ENSDARG00000069804	52.7486	-3.59412	0.853068	-4.21316	2.51817e-05	0.000369734	si_ch211-198k9.6
ENSDARG00000037002	35.1431	-3.64703	0.865729	-4.21267	2.52372e-05	0.000370309	zgc_152968
ENSDARG00000075687	419.561	-1.5667	0.371916	-4.21251	2.52544e-05	0.000370322	anapc1
ENSDARG00000113383	16.9503	-6.18434	1.46815	-4.21233	2.52746e-05	0.000370379	CU138548.5
ENSDARG00000070092	13.0744	-6.78939	1.61434	-4.20567	2.60306e-05	0.000381212	KCNV1
ENSDARG00000052731	75.0777	-4.28351	1.01887	-4.20417	2.62041e-05	0.000383505	ankrd31
ENSDARG00000115724	12.4365	-6.71592	1.59838	-4.20171	2.64904e-05	0.000387446	pimr84
ENSDARG00000003757	498.411	-1.74313	0.414989	-4.20042	2.66422e-05	0.000389004	cnpy1
ENSDARG00000042894	233.814	-1.63698	0.389713	-4.20047	2.66356e-05	0.000389004	tyms
ENSDARG00000078088	42.9237	-3.41202	0.812315	-4.20037	2.66483e-05	0.000389004	si_ch211-186j3.6
ENSDARG00000053091	526.646	2.00864	0.478411	4.19857	2.68611e-05	0.000391859	si_ch211-204c21.1
ENSDARG00000069356	162.526	-1.7536	0.417816	-4.19707	2.70385e-05	0.00039394	adgrl2a
ENSDARG00000117515	35.7894	-4.87543	1.1616	-4.19718	2.70256e-05	0.00039394	CABZ01062796.1
ENSDARG00000116052	197.638	-1.75956	0.419326	-4.19617	2.71468e-05	0.000395264	il4r.2
ENSDARG00000103362	146.539	-1.90221	0.453536	-4.19417	2.73873e-05	0.00039851	zgc_158376
ENSDARG00000046087	128.648	-1.55871	0.371722	-4.19322	2.75017e-05	0.000399856	brd2b
ENSDARG00000076391	25.2011	-3.59964	0.858465	-4.19311	2.7515e-05	0.000399856	npm2a
ENSDARG00000075916	578.007	-1.96292	0.46848	-4.18997	2.78992e-05	0.000405181	zgc_66472
ENSDARG00000058606	4807.54	1.7514	0.418347	4.18648	2.83308e-05	0.000411187	sik1
ENSDARG00000114191	19.8977	-5.56383	1.32927	-4.18561	2.84402e-05	0.000412509	LO018333.1
ENSDARG00000093030	13.6547	-6.85044	1.63736	-4.18383	2.8664e-05	0.000415491	BX950184.1
ENSDARG00000044526	33.3612	-4.71901	1.12821	-4.18275	2.88001e-05	0.000417197	camk1ga
ENSDARG00000062854	34.9556	-3.12596	0.747839	-4.18	2.91511e-05	0.000422013	sdk1b
ENSDARG00000057368	6526.96	1.37969	0.330385	4.176	2.96677e-05	0.000429218	rps8b
ENSDARG00000076251	153.252	-1.8889	0.452347	-4.17578	2.96971e-05	0.000429369	irf3
ENSDARG00000104435	116.126	-2.03853	0.488219	-4.17544	2.97412e-05	0.000429733	si_ch73-217b7.1
ENSDARG00000079361	35.1998	-4.89046	1.17153	-4.17441	2.98763e-05	0.000431412	abcg2b
ENSDARG00000069383	58.6359	-3.63793	0.871518	-4.17424	2.98983e-05	0.000431455	cnga4
ENSDARG00000100141	28.0971	-4.30918	1.03249	-4.17359	2.99843e-05	0.000432421	CR626874.1
ENSDARG00000068601	182.968	-1.8214	0.436573	-4.17205	3.01868e-05	0.000435065	atmin
ENSDARG00000089567	46.8036	-3.64955	0.875131	-4.1703	3.04205e-05	0.000438156	patl2
ENSDARG00000087369	114.097	-2.48501	0.595998	-4.16949	3.0528e-05	0.000439425	cep162
ENSDARG00000036990	90.6637	-1.68277	0.403924	-4.16605	3.09928e-05	0.000445551	dctd
ENSDARG00000113659	17.9759	-6.27268	1.50562	-4.16618	3.09743e-05	0.000445551	CU928063.1
ENSDARG00000060865	16.4409	-6.13756	1.4733	-4.16586	3.10179e-05	0.000445629	scai
ENSDARG00000030759	258.851	-1.79338	0.430532	-4.16549	3.10678e-05	0.000446065	melk
ENSDARG00000101445	98.6615	-1.85053	0.444399	-4.16412	3.12558e-05	0.00044848	klhl7
ENSDARG00000091342	96.8756	-1.68622	0.405002	-4.16349	3.13415e-05	0.000449426	adcy5
ENSDARG00000095098	12.2496	-6.69247	1.60771	-4.16273	3.14463e-05	0.000450645	pimr127
ENSDARG00000101928	26.2468	-4.9329	1.18521	-4.16203	3.15426e-05	0.00045174	gorasp1b
ENSDARG00000032619	10704.2	1.0918	0.262371	4.16129	3.1646e-05	0.000452935	tob1a
ENSDARG00000010933	14.1536	-6.90469	1.66189	-4.15472	3.25682e-05	0.000465841	cacna1fa
ENSDARG00000099572	9779.48	-1.2802	0.308173	-4.15415	3.26494e-05	0.00046612	hmgn2
ENSDARG00000102100	207.388	1.94287	0.467689	4.1542	3.26426e-05	0.00046612	mrc1a
ENSDARG00000098175	71.9065	-3.60848	0.86862	-4.15427	3.26327e-05	0.00046612	dgkab
ENSDARG00000102601	86.7074	-1.82781	0.44065	-4.14798	3.35422e-05	0.000478566	si_dkey-15h8.15
ENSDARG00000112844	12.1718	-6.68176	1.61188	-4.14532	3.39337e-05	0.000483848	si_dkey-65b13.8
ENSDARG00000101392	12.9244	-6.76738	1.63277	-4.14472	3.40225e-05	0.00048481	pimr168
ENSDARG00000068181	50.8441	-5.75704	1.38952	-4.14319	3.42501e-05	0.000487747	dpep1
ENSDARG00000115282	483.264	-1.29866	0.313514	-4.14228	3.43877e-05	0.0004894	tsnax
ENSDARG00000102674	2246.24	-1.28637	0.310616	-4.14135	3.45264e-05	0.000491067	ckap5
ENSDARG00000038467	125.767	-2.21239	0.534434	-4.13969	3.47775e-05	0.000494328	igsf8
ENSDARG00000074777	54.3498	-3.65828	0.884028	-4.1382	3.50045e-05	0.000497243	ank1b
ENSDARG00000024588	297.264	3.47432	0.839805	4.13705	3.51793e-05	0.000499156	gpc5b
ENSDARG00000114891	13.039	-6.7854	1.64016	-4.13703	3.51831e-05	0.000499156	BX571681.6
ENSDARG00000060901	56.8776	-2.37703	0.57468	-4.13627	3.53004e-05	0.000500508	trim62.1
ENSDARG00000088837	13.8291	-6.8707	1.66151	-4.13522	3.54607e-05	0.000502467	BX571952.1
ENSDARG00000079997	131.405	-3.77882	0.914342	-4.13283	3.5832e-05	0.000507412	si_zfos-223e1.2
ENSDARG00000099481	201.438	-1.89524	0.458676	-4.13198	3.59649e-05	0.000508976	ttc8
ENSDARG00000037556	431.49	1.472	0.356331	4.131	3.61193e-05	0.000510524	st3gal5
ENSDARG00000006896	34.2639	6.99265	1.69268	4.1311	3.61026e-05	0.000510524	lhx6
ENSDARG00000051923	860.532	-2.22327	0.538329	-4.12994	3.62852e-05	0.000512012	ccnb1
ENSDARG00000062601	851.444	-3.17077	0.767736	-4.13003	3.62718e-05	0.000512012	piwil2
ENSDARG00000020834	196.898	-1.95764	0.474032	-4.12976	3.63146e-05	0.000512012	si_dkey-230p4.1
ENSDARG00000116521	22.273	-5.05924	1.22505	-4.12981	3.63061e-05	0.000512012	si_dkey-23f9.9
ENSDARG00000098749	323.254	-1.43982	0.348745	-4.12856	3.65042e-05	0.000514365	tbcd
ENSDARG00000096045	37.0867	-2.68129	0.649661	-4.12721	3.67187e-05	0.000517067	si_ch73-263o4.4
ENSDARG00000058605	19.6852	-5.55069	1.34501	-4.12687	3.67737e-05	0.000517521	vsig10
ENSDARG00000092331	77.3319	-3.71941	0.901416	-4.12618	3.68834e-05	0.000518742	pimr136
ENSDARG00000102561	12.8841	-6.7661	1.63987	-4.12601	3.69116e-05	0.000518819	AL645691.1
ENSDARG00000026799	60.805	-3.62743	0.879215	-4.12576	3.69516e-05	0.000519059	suv39h1a
ENSDARG00000103815	12.0578	-6.67181	1.61786	-4.12385	3.72587e-05	0.00052305	BX950855.1
ENSDARG00000018264	7422.89	1.18979	0.288747	4.12053	3.78001e-05	0.000530322	trim101
ENSDARG00000037551	858.485	-3.60338	0.874836	-4.11892	3.80654e-05	0.000533556	pm20d1.1
ENSDARG00000033273	27.748	-6.07296	1.47443	-4.11885	3.80776e-05	0.000533556	primpol
ENSDARG00000009299	720.388	1.44835	0.352015	4.11444	3.88118e-05	0.000543508	dusp8a
ENSDARG00000063180	106.276	-3.54296	0.861156	-4.11419	3.88546e-05	0.000543773	dock3
ENSDARG00000023537	104.707	-2.87991	0.700033	-4.11396	3.88934e-05	0.000543981	ahr1b
ENSDARG00000071567	151.986	-3.13448	0.76231	-4.11181	3.92561e-05	0.000548716	TSTD1
ENSDARG00000014039	751.899	-3.90691	0.950764	-4.10923	3.96978e-05	0.000554548	si_dkeyp-93d12.1
ENSDARG00000036426	47.0665	4.48325	1.09127	4.10827	3.98633e-05	0.000556518	zgc_103586
ENSDARG00000096411	158.182	-1.80346	0.439071	-4.10744	4.00066e-05	0.000558176	si_dkey-261j15.2
ENSDARG00000096428	506.982	-1.57978	0.384732	-4.10617	4.02273e-05	0.00056091	si_dkey-217d24.6
ENSDARG00000058649	31.3323	-4.05673	0.988754	-4.10287	4.08061e-05	0.000568632	trim46b
ENSDARG00000087954	349.585	1.40207	0.341822	4.10177	4.10008e-05	0.000570994	rac1b
ENSDARG00000101037	220.182	-1.94531	0.474406	-4.10052	4.12215e-05	0.000573717	asf1ba
ENSDARG00000014761	70.4009	-3.23621	0.790188	-4.09549	4.21276e-05	0.000585968	mfsd6l
ENSDARG00000090185	64.776	-3.77965	0.92295	-4.09518	4.21835e-05	0.000586387	si_dkeyp-73b11.8
ENSDARG00000033345	43.0216	-2.91788	0.712571	-4.09487	4.22411e-05	0.000586828	cntln
ENSDARG00000016968	1808.92	-1.30468	0.318686	-4.09395	4.24089e-05	0.000588799	tmem214
ENSDARG00000055876	406.547	1.96801	0.481348	4.08854	4.34088e-05	0.000602314	msmo1
ENSDARG00000079008	49.6174	-2.84988	0.69711	-4.08814	4.34842e-05	0.000602992	si_dkey-7f3.9
ENSDARG00000007823	435.485	1.69638	0.414976	4.08791	4.35282e-05	0.000603233	atf3
ENSDARG00000020191	26.1311	-3.07556	0.752468	-4.0873	4.36423e-05	0.000604446	ppef1
ENSDARG00000093423	59.6956	-2.69256	0.658875	-4.0866	4.37746e-05	0.000605908	swsap1
ENSDARG00000038882	462.969	-2.03598	0.498306	-4.08579	4.39269e-05	0.000607646	smc4
ENSDARG00000079382	184.629	-1.89322	0.463541	-4.08426	4.42176e-05	0.000611296	hdx
ENSDARG00000073781	22.8132	-3.88647	0.951723	-4.08362	4.43402e-05	0.000612617	si_dkey-17e16.9
ENSDARG00000057769	37.1557	-3.57648	0.876194	-4.08184	4.46806e-05	0.000616945	pimr55
ENSDARG00000021539	193.729	-1.52394	0.373407	-4.08118	4.48068e-05	0.000618312	ephb2b
ENSDARG00000061845	361.153	-1.34092	0.328859	-4.0775	4.55223e-05	0.000627804	pld7
ENSDARG00000068507	27.6977	-4.98397	1.22285	-4.07571	4.5874e-05	0.000632271	crybb1
ENSDARG00000097082	343.46	2.45767	0.603249	4.07406	4.62013e-05	0.000636396	im_7152348
ENSDARG00000029848	429.213	-2.87365	0.705435	-4.07358	4.62954e-05	0.000637305	zgc_161973
ENSDARG00000070685	19.1304	-4.83087	1.18742	-4.06836	4.7345e-05	0.000651359	CR759887.1
ENSDARG00000094386	40.8546	-4.15488	1.02164	-4.06686	4.76507e-05	0.000655168	adgrg4b
ENSDARG00000005606	537.497	-1.32394	0.325657	-4.06546	4.79384e-05	0.000658725	paxip1
ENSDARG00000114540	26.1397	-4.79363	1.17943	-4.06437	4.81618e-05	0.000661394	nfr
ENSDARG00000088789	44.1605	-2.61562	0.643733	-4.06321	4.84018e-05	0.000664289	mast1b
ENSDARG00000029930	12.686	-6.74654	1.66049	-4.06299	4.84482e-05	0.000664525	SPDEF
ENSDARG00000043448	94.1215	-2.19357	0.540232	-4.06042	4.89848e-05	0.000671479	itm2ca
ENSDARG00000104715	263.98	-1.53295	0.377655	-4.05913	4.92557e-05	0.000674786	zgc_171422
ENSDARG00000061543	860.485	1.16494	0.287167	4.05666	4.97801e-05	0.000681559	ccdc85b
ENSDARG00000038898	29.6975	-3.83309	0.944978	-4.05627	4.98622e-05	0.000682272	zgc_113691
ENSDARG00000104914	87.9849	-3.67168	0.905283	-4.05584	4.99549e-05	0.000683127	muc5f
ENSDARG00000023840	197.716	-2.29497	0.566316	-4.05246	5.06824e-05	0.000692659	pfkfb2a
ENSDARG00000013476	24.3122	-4.18933	1.03429	-4.05044	5.11204e-05	0.000698225	arhgef39
ENSDARG00000058946	424.798	-1.75669	0.433781	-4.04972	5.1278e-05	0.000699957	CU856539.2
ENSDARG00000061517	111.263	-2.89763	0.715571	-4.0494	5.13491e-05	0.000700507	lrp1bb
ENSDARG00000077468	306.087	-1.62989	0.402543	-4.049	5.14378e-05	0.000701295	si_ch73-206p6.1
ENSDARG00000109996	4650.56	1.57046	0.388123	4.04631	5.20318e-05	0.000708968	CABZ01101996.1
ENSDARG00000035634	618.11	-1.46789	0.362786	-4.04615	5.20661e-05	0.00070901	rfc5
ENSDARG00000094747	16.6994	-6.16475	1.52405	-4.04497	5.23293e-05	0.000712168	si_ch211-197g15.6
ENSDARG00000053340	20.7569	-5.51499	1.36405	-4.04309	5.27521e-05	0.000717492	si_ch211-138g9.3
ENSDARG00000070043	1537.42	1.01582	0.25129	4.04243	5.28996e-05	0.000719067	dars
ENSDARG00000013125	36.3351	-4.4785	1.1081	-4.04159	5.30909e-05	0.000721236	dlx1a
ENSDARG00000087099	74.1883	2.49132	0.617209	4.03643	5.42711e-05	0.000736828	si_ch73-106k19.5
ENSDARG00000052721	289.216	-1.46975	0.364153	-4.03609	5.43498e-05	0.000737016	prim2
ENSDARG00000026979	49.5642	-3.15368	0.781347	-4.0362	5.43232e-05	0.000737016	krt1-c5
ENSDARG00000001882	7016.49	1.28537	0.318627	4.03409	5.48155e-05	0.000742887	kbtbd12
ENSDARG00000078429	115.168	-3.74111	0.927418	-4.0339	5.48583e-05	0.000743024	vtg4
ENSDARG00000099129	216.504	2.21158	0.548586	4.03141	5.54436e-05	0.000750504	phlda1
ENSDARG00000095432	169.524	-2.8042	0.696073	-4.0286	5.61108e-05	0.000759083	BX323074.2
ENSDARG00000010347	11.6062	-6.61616	1.64266	-4.02771	5.6323e-05	0.000761501	acer1
ENSDARG00000059351	330.942	-3.13619	0.778877	-4.02655	5.66002e-05	0.000764793	hnrnpa3
ENSDARG00000087869	303.747	-1.24193	0.308506	-4.02563	5.68237e-05	0.000767357	si_ch211-11k18.4
ENSDARG00000104101	53.0867	-2.81675	0.69976	-4.02531	5.69003e-05	0.000767934	RIMBP2
ENSDARG00000062744	112.206	-2.61518	0.64975	-4.0249	5.69998e-05	0.000768821	scn1lab
ENSDARG00000029710	505.958	1.99562	0.49637	4.02042	5.80936e-05	0.000783108	lrrc30a
ENSDARG00000112081	12.0202	-6.66471	1.65819	-4.01927	5.8378e-05	0.000786476	si_dkey-59p5.1
ENSDARG00000021697	34.6291	-4.4912	1.1175	-4.01896	5.84554e-05	0.000787051	morn3
ENSDARG00000037174	160.658	-3.45922	0.860918	-4.01806	5.86791e-05	0.000789595	nek12
ENSDARG00000058799	7965.23	1.6899	0.420754	4.01637	5.91012e-05	0.000794334	mybpha
ENSDARG00000003994	37.7592	-4.33226	1.07864	-4.01641	5.90904e-05	0.000794334	syt9a
ENSDARG00000004633	41.498	-3.78908	0.944355	-4.01235	6.01178e-05	0.000807519	epn3b
ENSDARG00000070953	65.9773	-3.45687	0.861819	-4.01112	6.04302e-05	0.000811236	pla2g4f.2
ENSDARG00000068366	349.475	-2.19421	0.54723	-4.00967	6.08035e-05	0.000815284	si_dkey-154p10.3
ENSDARG00000092180	12.0279	-6.66892	1.66316	-4.00979	6.07733e-05	0.000815284	si_dkey-40m6.11
ENSDARG00000009315	1876.6	-1.26532	0.315692	-4.00808	6.12157e-05	0.000820326	clgn
ENSDARG00000091768	154.732	-2.352	0.587208	-4.00538	6.19167e-05	0.000829231	dclre1a
ENSDARG00000017860	694.963	3.05133	0.762428	4.00212	6.27768e-05	0.000840254	rgs5b
ENSDARG00000105263	270.658	1.45226	0.363116	3.99944	6.34924e-05	0.000849332	ccl36.1
ENSDARG00000071294	65.7999	-2.43494	0.60902	-3.99812	6.38465e-05	0.000853567	tonsl
ENSDARG00000094896	155.921	-2.50093	0.626129	-3.99427	6.48947e-05	0.000867069	rbm33b
ENSDARG00000011196	342.273	1.74701	0.437439	3.99372	6.50451e-05	0.000868569	dnajc11a
ENSDARG00000094794	29.0081	-7.93529	1.98711	-3.99339	6.51342e-05	0.000869247	si_ch211-171b20.3
ENSDARG00000102004	31.1762	-6.15263	1.54117	-3.99218	6.54683e-05	0.000873192	apoea
ENSDARG00000057074	182.908	-2.00128	0.502009	-3.98654	6.70441e-05	0.000893685	rpgrb
ENSDARG00000103424	57.3171	-2.97777	0.747083	-3.98586	6.72371e-05	0.000895732	si_dkey-13m3.2
ENSDARG00000054199	102.864	-2.31024	0.579918	-3.98374	6.78388e-05	0.000903218	mthfd2l
ENSDARG00000087529	284.086	-1.53876	0.386741	-3.97878	6.92691e-05	0.000921721	zgc_85936
ENSDARG00000114870	14954.3	1.28102	0.321992	3.97841	6.93767e-05	0.000922612	CABZ01078594.1
ENSDARG00000094146	24.2582	-4.24315	1.06723	-3.97585	7.01282e-05	0.000932061	pimr134
ENSDARG00000045815	90.8469	-2.33566	0.587534	-3.97537	7.02714e-05	0.000933418	mcm10
ENSDARG00000039987	1214.35	1.08787	0.273672	3.97507	7.03587e-05	0.000934032	hivep2a
ENSDARG00000021137	169.155	-2.322	0.584259	-3.97427	7.05943e-05	0.000936612	adgrv1
ENSDARG00000101914	716.172	1.23843	0.311653	3.97375	7.07491e-05	0.000938118	metrnla
ENSDARG00000021086	132.161	-2.46852	0.621279	-3.97329	7.08877e-05	0.000939407	znf367
ENSDARG00000096876	44.5002	-3.57361	0.899474	-3.973	7.09716e-05	0.00093997	CR847984.1
ENSDARG00000009830	26284.7	1.05644	0.265948	3.97234	7.11693e-05	0.000940943	hdlbpa
ENSDARG00000103800	89.2321	-2.37624	0.598194	-3.97235	7.11677e-05	0.000940943	prkar1b
ENSDARG00000039701	98.985	2.2301	0.561405	3.97236	7.11647e-05	0.000940943	emx2
ENSDARG00000076952	89.7026	-4.65917	1.17457	-3.96671	7.28708e-05	0.000962878	fer1l4
ENSDARG00000104296	14.992	-6.00639	1.51448	-3.96598	7.30955e-05	0.000965285	zgc_165508
ENSDARG00000020850	276033	1.13164	0.28536	3.96566	7.31931e-05	0.000966013	eef1a1l1
ENSDARG00000075225	85.4938	-2.68498	0.677195	-3.96486	7.34403e-05	0.000968713	si_ch211-223a10.1
ENSDARG00000069381	20.717	5.85366	1.47736	3.96225	7.42453e-05	0.000978762	si_ch211-125e6.5
ENSDARG00000117637	62.9805	-2.19278	0.553443	-3.96207	7.43038e-05	0.000978966	CABZ01005379.1
ENSDARG00000035633	80.5695	-1.95958	0.494617	-3.96181	7.43847e-05	0.000979463	tctn2
ENSDARG00000010423	1138.38	3.20643	0.809781	3.95963	7.50669e-05	0.000987873	npsn
ENSDARG00000037870	74079.2	0.941737	0.237944	3.9578	7.56426e-05	0.000994873	actb2
ENSDARG00000103199	195.012	4.71902	1.19253	3.95714	7.58515e-05	0.000997044	si_dkey-247k7.2
ENSDARG00000063914	20275	2.15578	0.544839	3.95672	7.59852e-05	0.000997817	mt-nd3
ENSDARG00000073773	144.579	-1.47311	0.37231	-3.95668	7.59982e-05	0.000997817	tti2
ENSDARG00000003041	102.489	-2.36065	0.596768	-3.95573	7.63009e-05	0.00100121	CABZ01111496.1
ENSDARG00000008032	1118.05	-1.26894	0.320911	-3.95419	7.67937e-05	0.0010071	sart3
ENSDARG00000071235	480.895	-2.06868	0.523356	-3.95271	7.7271e-05	0.00101268	si_ch211-117c9.5
ENSDARG00000067813	13.4323	-6.82821	1.72753	-3.95259	7.73089e-05	0.00101268	zgc_171844
ENSDARG00000102744	1323.05	1.42992	0.361817	3.95204	7.74862e-05	0.00101442	mgst3a
ENSDARG00000045768	2217.51	1.16497	0.294879	3.95067	7.7933e-05	0.00101959	cry1a
ENSDARG00000006353	833.393	1.60636	0.406617	3.95055	7.79704e-05	0.00101959	itga5
ENSDARG00000004954	928.776	1.97746	0.500747	3.94902	7.84711e-05	0.00102506	grna
ENSDARG00000046092	42.2247	3.15579	0.799136	3.949	7.84795e-05	0.00102506	si_ch211-283g2.3
ENSDARG00000032838	320.811	-3.84374	0.973626	-3.94786	7.88533e-05	0.00102935	si_dkey-206f10.1
ENSDARG00000094112	262.615	2.66938	0.676331	3.94686	7.91839e-05	0.00103307	slc22a21
ENSDARG00000087564	33.1748	-3.48515	0.883075	-3.94661	7.92667e-05	0.00103356	nek11
ENSDARG00000068820	935.358	-1.46745	0.371897	-3.94586	7.95136e-05	0.00103559	h2afva
ENSDARG00000110032	11.3969	-6.5915	1.67048	-3.94587	7.95094e-05	0.00103559	SAMD5
ENSDARG00000052690	5112.97	1.62219	0.411444	3.94268	8.05748e-05	0.00104857	arrdc3a
ENSDARG00000092464	167.676	-2.29551	0.582231	-3.9426	8.06025e-05	0.00104857	si_dkeyp-20g2.1
ENSDARG00000115571	12.8939	-6.76388	1.71589	-3.94191	8.08345e-05	0.00105099	si_dkey-235d18.6
ENSDARG00000103764	20.4704	-5.61909	1.4276	-3.93605	8.28348e-05	0.00107638	gdnfb
ENSDARG00000089879	14.53	-5.96028	1.51458	-3.93526	8.31064e-05	0.00107929	soul5l
ENSDARG00000092624	18.0888	-4.71041	1.19728	-3.93426	8.34525e-05	0.00108317	sptbn4b
ENSDARG00000117750	10.6514	-6.49184	1.65079	-3.93257	8.4041e-05	0.00109018	BX914197.1
ENSDARG00000022101	3509.05	1.23556	0.314236	3.93194	8.42645e-05	0.00109246	obscnb
ENSDARG00000111303	11.5575	-6.60582	1.68027	-3.93141	8.44477e-05	0.00109421	pimr4
ENSDARG00000069117	12.3087	-6.70075	1.70459	-3.931	8.45938e-05	0.00109547	kcnh5b
ENSDARG00000030106	171.311	-1.4825	0.377232	-3.92995	8.49647e-05	0.00109965	stmn4
ENSDARG00000077314	148.057	-1.56638	0.398651	-3.92921	8.52262e-05	0.00110241	mblac1
ENSDARG00000037291	147.025	-1.587	0.404165	-3.92662	8.61494e-05	0.00111317	dpf2l
ENSDARG00000093247	24.3222	-3.26711	0.832046	-3.9266	8.6156e-05	0.00111317	BX537358.1
ENSDARG00000089742	101.427	-3.75325	0.956054	-3.92577	8.64518e-05	0.00111635	fam161a
ENSDARG00000103854	5574.05	1.37267	0.349692	3.92536	8.66003e-05	0.0011173	pdlim7
ENSDARG00000009494	726.673	-1.59715	0.406887	-3.92529	8.66236e-05	0.0011173	xrcc1
ENSDARG00000037276	93.0631	-2.28911	0.583304	-3.92439	8.69509e-05	0.00112089	map9
ENSDARG00000076214	18.9157	-4.03404	1.02827	-3.92314	8.74018e-05	0.00112606	zgc_165514
ENSDARG00000052423	568.71	-1.23662	0.315229	-3.92292	8.74823e-05	0.00112646	ppp1r12c
ENSDARG00000100256	49.597	-3.35564	0.85563	-3.92183	8.78792e-05	0.00113093	si_dkey-88e18.8
ENSDARG00000055359	27.1444	-3.78758	0.96614	-3.92032	8.84327e-05	0.00113741	sp100.1
ENSDARG00000019507	777.508	-1.97685	0.504283	-3.92012	8.8506e-05	0.00113771	mcm5
ENSDARG00000056781	47.0557	-5.56279	1.41938	-3.91918	8.88508e-05	0.00114078	zanl
ENSDARG00000098289	39.623	-3.60481	0.919782	-3.9192	8.88418e-05	0.00114078	vstm2l
ENSDARG00000007406	28.4114	-3.96337	1.01131	-3.91906	8.88962e-05	0.00114078	phox2a
ENSDARG00000100388	117.438	3.5644	0.910109	3.91646	8.98597e-05	0.0011525	abhd5b
ENSDARG00000053479	55.0632	-2.30247	0.588044	-3.91548	9.02262e-05	0.00115654	gdf6a
ENSDARG00000110496	61.6847	2.58076	0.65924	3.91475	9.04988e-05	0.00115938	zgc_162989
ENSDARG00000116770	10.5172	-6.4736	1.65384	-3.91427	9.06767e-05	0.00116101	CR450827.7
ENSDARG00000026400	46.2807	-2.66753	0.681568	-3.91381	9.0851e-05	0.00116259	rad51d
ENSDARG00000004251	260.521	-1.69205	0.432386	-3.91329	9.10479e-05	0.00116388	dhfr
ENSDARG00000070539	51.0406	-2.49959	0.638748	-3.91327	9.10546e-05	0.00116388	arf3a
ENSDARG00000062521	122.411	-1.86063	0.475496	-3.91304	9.11418e-05	0.00116434	atp9b
ENSDARG00000042291	96.5627	-3.74267	0.956536	-3.91273	9.12577e-05	0.00116516	dlx6a
ENSDARG00000061916	108.527	-2.4518	0.626828	-3.91144	9.1747e-05	0.00117075	tmem51b
ENSDARG00000052165	14.0463	-5.90994	1.51132	-3.91046	9.21211e-05	0.00117487	si_ch211-236k19.2
ENSDARG00000014854	149.049	1.58232	0.404698	3.90987	9.23439e-05	0.00117705	reep1
ENSDARG00000078133	1232.01	-1.21695	0.311314	-3.90906	9.2654e-05	0.00118034	kdm2ab
ENSDARG00000102033	58.9483	-2.47984	0.634458	-3.9086	9.28317e-05	0.00118194	zgc_193790
ENSDARG00000090890	48.0578	3.07141	0.786152	3.90689	9.34919e-05	0.00118953	cmklr1
ENSDARG00000092075	18.9924	-5.38071	1.37727	-3.90678	9.35326e-05	0.00118953	pimr49
ENSDARG00000088514	839.743	1.81124	0.463768	3.90548	9.40391e-05	0.0011953	and1
ENSDARG00000001803	430.947	-3.40623	0.872317	-3.90481	9.43001e-05	0.00119795	kcnh6a
ENSDARG00000056209	15452.9	2.42519	0.621398	3.9028	9.50879e-05	0.00120728	myoz1a
ENSDARG00000076310	11.2399	-6.57161	1.68436	-3.90155	9.55772e-05	0.00121282	si_ch73-290k24.5
ENSDARG00000053424	411.758	1.90977	0.489595	3.90071	9.59123e-05	0.00121639	myl2b
ENSDARG00000004184	150.904	-2.35337	0.603404	-3.90016	9.61286e-05	0.00121845	nf1b
ENSDARG00000036414	3372.55	1.21557	0.311713	3.89966	9.63295e-05	0.00122015	si_ch73-335l21.1
ENSDARG00000105538	10.5506	-6.47803	1.66122	-3.89955	9.63704e-05	0.00122015	BX914219.1
ENSDARG00000113899	89.0961	-2.64658	0.679056	-3.89744	9.72137e-05	0.00123015	zgc_77650
ENSDARG00000042544	11.2065	-6.56743	1.68576	-3.89582	9.78673e-05	0.00123773	degs2
ENSDARG00000067701	3330.82	1.48971	0.382549	3.89416	9.85384e-05	0.00124495	myoz3a
ENSDARG00000116378	189.019	-2.57068	0.66014	-3.89414	9.85479e-05	0.00124495	ms4a17a.17
ENSDARG00000030722	2390.67	1.88678	0.484646	3.89311	9.89659e-05	0.00124953	xirp1
ENSDARG00000101271	289.647	-2.88098	0.74028	-3.89174	9.95284e-05	0.00125594	si_ch211-227n13.3
ENSDARG00000010977	81.8556	-2.10695	0.541724	-3.88934	0.000100516	0.0012677	rab34b
ENSDARG00000117493	10.4492	-6.4618	1.66158	-3.88896	0.000100676	0.00126901	BX511218.1
ENSDARG00000101214	58.022	-2.78919	0.71726	-3.88867	0.000100796	0.00126981	pkd1l2b
ENSDARG00000117522	14.3054	-5.93308	1.52613	-3.88766	0.000101216	0.0012744	CABZ01067754.1
ENSDARG00000091845	10.4116	-6.45675	1.66166	-3.88572	0.000102025	0.00128388	pimr21
ENSDARG00000070278	81.3998	-2.87535	0.74007	-3.88525	0.000102226	0.00128547	mettl14
ENSDARG00000110902	10.454	-6.46465	1.66394	-3.88515	0.000102265	0.00128547	CABZ01086835.1
ENSDARG00000095920	16.9939	-4.70402	1.21093	-3.88463	0.000102487	0.00128755	AL929171.1
ENSDARG00000039929	13286.5	1.18473	0.305003	3.88433	0.000102614	0.00128843	ckmt2b
ENSDARG00000078842	3322.1	1.46669	0.377888	3.88128	0.000103909	0.00130371	tns1a
ENSDARG00000062323	54.8028	-3.00357	0.773877	-3.88119	0.000103945	0.00130371	adam23a
ENSDARG00000016364	70.2997	-2.33239	0.601107	-3.88016	0.000104389	0.00130855	gna15.1
ENSDARG00000079443	51.5059	-6.02038	1.55167	-3.87994	0.000104483	0.0013089	vipb
ENSDARG00000004082	86.5725	2.70423	0.696997	3.87982	0.000104532	0.0013089	cx39.9
ENSDARG00000074636	416.907	-1.3837	0.356699	-3.87918	0.000104808	0.00131163	cep170b
ENSDARG00000036678	304.027	-1.46189	0.376891	-3.87881	0.000104969	0.0013124	trmt10a
ENSDARG00000110121	12.1828	-6.68582	1.7237	-3.87877	0.000104985	0.0013124	si_dkey-31m5.3
ENSDARG00000115716	76.5716	5.34141	1.37742	3.87785	0.000105383	0.00131665	CT583728.22
ENSDARG00000069758	83.1149	-3.37522	0.870449	-3.87757	0.000105507	0.00131747	si_dkey-189g17.2
ENSDARG00000018738	757.574	-1.02681	0.264867	-3.8767	0.000105885	0.00132146	zw10
ENSDARG00000070331	181.709	-3.58516	0.925031	-3.87572	0.000106309	0.00132603	muc5.1
ENSDARG00000070575	10.4276	-6.46162	1.66776	-3.87442	0.000106878	0.00133239	fam131bb
ENSDARG00000074216	659.796	1.33519	0.344697	3.87352	0.000107275	0.00133662	wu_fc38h03
ENSDARG00000003615	20.8777	-4.49461	1.16048	-3.87306	0.000107477	0.0013384	slc26a3.2
ENSDARG00000103720	4124.59	1.26994	0.327943	3.87245	0.000107745	0.00134027	zgc_162730
ENSDARG00000069030	17.8289	-4.34874	1.12298	-3.87252	0.000107716	0.00134027	skor1a
ENSDARG00000091090	3226.32	1.88168	0.486046	3.8714	0.000108212	0.00134533	xirp2b
ENSDARG00000086881	1075.05	1.28086	0.330915	3.87065	0.000108546	0.0013468	ier2b
ENSDARG00000109607	48.6399	-2.66765	0.689208	-3.8706	0.000108567	0.0013468	CABZ01059559.1
ENSDARG00000096455	26.7934	-4.43795	1.14655	-3.8707	0.000108522	0.0013468	BX005275.2
ENSDARG00000017274	12.08	-6.67677	1.72495	-3.87071	0.00010852	0.0013468	opn1sw2
ENSDARG00000110206	17.8837	-5.33967	1.37966	-3.87028	0.000108709	0.00134783	CABZ01085887.1
ENSDARG00000056806	18.4538	-5.4665	1.41282	-3.86922	0.000109182	0.00135296	pde5aa
ENSDARG00000051731	47.3873	-3.72308	0.962419	-3.86846	0.000109527	0.00135649	faap24
ENSDARG00000045175	167.081	-2.10627	0.5446	-3.86756	0.000109929	0.00136072	pofut2
ENSDARG00000058690	172.889	-1.86748	0.482972	-3.86664	0.000110347	0.00136515	cgnb
ENSDARG00000041623	121.103	2.71184	0.701383	3.86641	0.000110448	0.0013653	mt2
ENSDARG00000091221	75.1996	-3.6698	0.949166	-3.86634	0.000110479	0.0013653	ttc34
ENSDARG00000028539	1123.18	-1.12658	0.291793	-3.86089	0.000112975	0.00139462	morc2
ENSDARG00000097208	997.933	1.34579	0.348566	3.86095	0.000112949	0.00139462	alkbh3
ENSDARG00000035550	46.7118	-3.01643	0.781538	-3.85961	0.000113569	0.0014012	cfap73
ENSDARG00000027547	1076.31	-1.43374	0.371561	-3.85869	0.000113998	0.00140573	TPGS1
ENSDARG00000037046	181.373	-1.72094	0.446096	-3.85779	0.000114418	0.00141014	rad51b
ENSDARG00000014259	522.883	1.32528	0.34401	3.85244	0.000116945	0.0014405	eya1
ENSDARG00000059693	290.649	1.91491	0.497197	3.85142	0.000117434	0.00144574	adam19a
ENSDARG00000052567	337.768	-1.7768	0.461449	-3.85048	0.000117885	0.00145051	tmem35
ENSDARG00000117709	16.6011	-6.15269	1.59841	-3.84926	0.000118476	0.00145699	CU929094.2
ENSDARG00000093538	18.5019	-6.31507	1.64075	-3.8489	0.000118652	0.00145836	CR450686.2
ENSDARG00000097074	18.7908	-4.79658	1.24646	-3.84815	0.000119011	0.00146199	BX322555.2
ENSDARG00000075417	153.332	-1.56693	0.407363	-3.84652	0.000119806	0.00147096	zgc_175107
ENSDARG00000059832	44.5209	-2.59423	0.674518	-3.84604	0.00012004	0.00147304	adgrb3
ENSDARG00000030703	46.8327	-3.62907	0.943666	-3.84572	0.000120199	0.0014742	otx2a
ENSDARG00000012060	37.8405	-3.02854	0.787615	-3.8452	0.000120455	0.00147653	thbs3b
ENSDARG00000060049	248.421	1.36956	0.356259	3.84427	0.000120911	0.00148132	zgc_195075
ENSDARG00000104972	31.2941	-4.67998	1.21757	-3.84372	0.000121185	0.00148388	pimr199
ENSDARG00000043531	6002.22	1.31613	0.34244	3.84338	0.000121352	0.00148512	jun
ENSDARG00000019566	12.0119	-6.66808	1.73544	-3.8423	0.000121887	0.00149087	neurod1
ENSDARG00000102458	109.271	-2.7781	0.723202	-3.8414	0.000122336	0.00149555	hip1rb
ENSDARG00000111969	77.6925	-4.10647	1.06928	-3.8404	0.000122835	0.00150084	FQ377628.1
ENSDARG00000115528	10.971	-6.53493	1.70176	-3.8401	0.000122985	0.00150187	FO082780.1
ENSDARG00000042293	20.2591	-5.61093	1.46121	-3.83992	0.000123073	0.00150214	ca4b
ENSDARG00000037405	241.735	-1.71537	0.446871	-3.83862	0.000123727	0.0015093	zgc_112083
ENSDARG00000018782	679.679	-1.23137	0.320806	-3.83835	0.000123863	0.00151016	kdm4aa
ENSDARG00000033466	2643.27	1.22753	0.319878	3.83749	0.000124298	0.00151465	tagln2
ENSDARG00000091801	412.353	1.82499	0.475754	3.836	0.000125054	0.00152305	serpinb14
ENSDARG00000099950	27.9254	-4.50487	1.1745	-3.83558	0.000125271	0.00152487	cldn17
ENSDARG00000068982	141.441	-3.72329	0.970783	-3.83535	0.000125385	0.00152544	jhy
ENSDARG00000105572	10.5811	-6.48296	1.69047	-3.835	0.000125566	0.00152683	CU929416.1
ENSDARG00000003998	9.98425	-6.39824	1.66989	-3.83154	0.000127342	0.00154759	phyhipla
ENSDARG00000087839	56.2277	-1.9972	0.521304	-3.83116	0.000127542	0.0015492	si_dkey-33c14.6
ENSDARG00000033046	29.5327	-2.89698	0.75636	-3.83016	0.00012806	0.00155465	ccni2
ENSDARG00000099543	39.833	-4.45213	1.16249	-3.82983	0.000128231	0.0015559	CR388156.1
ENSDARG00000008292	8371.5	0.903403	0.235972	3.82843	0.000128961	0.00156392	eif2s3
ENSDARG00000020693	1229.24	1.17077	0.305823	3.82825	0.000129057	0.00156425	sesn1
ENSDARG00000025013	18.3509	-5.46145	1.42677	-3.82783	0.000129279	0.0015661	gna14a
ENSDARG00000103154	13.0974	-6.79185	1.7745	-3.82747	0.000129466	0.00156753	si_ch73-144l3.1
ENSDARG00000067920	338.774	-1.18322	0.309166	-3.82715	0.000129638	0.00156878	rab8a
ENSDARG00000070119	380.885	-1.62671	0.425271	-3.82511	0.000130713	0.00158094	ctc1
ENSDARG00000090873	191.655	3.7994	0.993381	3.82472	0.000130922	0.00158263	ccl34a.4
ENSDARG00000017315	544.33	-1.24684	0.326011	-3.82454	0.000131015	0.00158291	larp7
ENSDARG00000100719	59.5314	-2.84396	0.744497	-3.81998	0.000133464	0.00161164	uraha
ENSDARG00000093549	21577.2	1.46969	0.384803	3.81932	0.000133818	0.00161506	selenop
ENSDARG00000089780	44.171	-3.25565	0.852589	-3.81854	0.000134242	0.00161932	si_dkey-288a3.2
ENSDARG00000104709	384.944	-1.58809	0.416096	-3.81665	0.000135277	0.00163094	sprtn
ENSDARG00000088924	142.598	-2.0581	0.539346	-3.81593	0.000135672	0.00163483	si_dkey-185e18.7
ENSDARG00000025608	12.8988	-6.76671	1.77345	-3.81556	0.000135873	0.00163639	casp6l1
ENSDARG00000045910	606.914	-1.27323	0.333835	-3.81394	0.000136767	0.00164541	tmem181
ENSDARG00000087985	31.6579	-3.8714	1.01506	-3.81396	0.000136757	0.00164541	znf365
ENSDARG00000061173	346.356	-1.57586	0.413252	-3.81331	0.000137119	0.00164877	st14a
ENSDARG00000078249	471.264	-1.67385	0.43909	-3.81209	0.000137799	0.00165607	unc13d
ENSDARG00000014866	293.201	-1.87519	0.491982	-3.81151	0.000138118	0.00165903	hprt1l
ENSDARG00000058147	19.347	-4.15332	1.08984	-3.81096	0.000138427	0.00166186	dnajc5b
ENSDARG00000039806	10.2546	-6.43665	1.68952	-3.80975	0.000139109	0.00166916	tbxtb
ENSDARG00000022509	507.41	1.20103	0.3153	3.80918	0.000139426	0.0016712	cox4i2
ENSDARG00000055078	347.7	-1.29506	0.339982	-3.80919	0.000139426	0.0016712	chac2
ENSDARG00000071331	24425.5	1.11452	0.292681	3.80797	0.00014011	0.00167851	ryr3
ENSDARG00000057465	152.194	-1.34637	0.353676	-3.8068	0.000140776	0.00168561	gfpt1
ENSDARG00000020761	1942.84	1.71348	0.450153	3.80645	0.000140976	0.0016871	arrdc2
ENSDARG00000043154	1678.92	1.56196	0.410488	3.80513	0.000141729	0.00169522	ucp2
ENSDARG00000097203	185.659	-1.88165	0.494574	-3.80459	0.000142037	0.00169801	si_ch211-176l24.4
ENSDARG00000013025	339.857	-1.15692	0.304273	-3.80224	0.000143394	0.00171334	ints6
ENSDARG00000034707	43.4578	-2.91815	0.767612	-3.8016	0.000143764	0.00171686	ftr85
ENSDARG00000089802	176.784	-3.67232	0.966902	-3.79803	0.00014585	0.00173999	akap1a
ENSDARG00000053291	134.948	-3.23573	0.851951	-3.79802	0.000145855	0.00173999	pnrc2
ENSDARG00000075826	354.543	-3.66007	0.963755	-3.79772	0.000146031	0.00174118	msh4
ENSDARG00000096794	14.3812	-5.94504	1.56618	-3.79588	0.000147121	0.00175326	BX119915.2
ENSDARG00000058968	75.7699	-2.82768	0.745019	-3.79544	0.000147381	0.00175543	haus1
ENSDARG00000070620	78.6743	-2.94651	0.776455	-3.79483	0.000147745	0.00175885	grin2db
ENSDARG00000015611	621.168	1.25619	0.331077	3.79425	0.000148091	0.00176204	rasl11b
ENSDARG00000089139	109.319	-1.81287	0.477816	-3.79406	0.000148202	0.00176244	im_7145024
ENSDARG00000018524	2292.54	1.77962	0.469213	3.79277	0.000148974	0.00176977	midn
ENSDARG00000096887	264.107	1.25625	0.331218	3.7928	0.000148958	0.00176977	CR381618.1
ENSDARG00000006522	27.3719	-3.85488	1.01671	-3.79151	0.000149737	0.0017779	otop2
ENSDARG00000020427	542.919	3.36083	0.886542	3.79095	0.000150075	0.00178098	nceh1a
ENSDARG00000059858	17.0329	-5.22061	1.37737	-3.79028	0.000150477	0.00178483	pappab
ENSDARG00000051931	857.015	-1.24692	0.328994	-3.7901	0.000150585	0.00178517	edc3
ENSDARG00000102755	147.96	-3.07152	0.810708	-3.78869	0.000151446	0.00179444	EML6
ENSDARG00000115056	22.5229	-4.44203	1.17276	-3.78768	0.000152058	0.00180076	pimr192
ENSDARG00000101968	13.8675	-5.88674	1.55472	-3.78637	0.000152861	0.00180932	si_ch211-227p7.1
ENSDARG00000070484	2636.53	2.22338	0.587385	3.78522	0.00015357	0.00181677	zgc_195001
ENSDARG00000092351	123.134	-4.28657	1.13305	-3.7832	0.000154824	0.00182874	BX649478.1
ENSDARG00000095843	63.7325	-2.10287	0.555814	-3.7834	0.000154699	0.00182874	col24a1
ENSDARG00000077550	10.1504	-6.42077	1.69713	-3.78331	0.000154758	0.00182874	gcnt4b
ENSDARG00000032157	161.863	-1.79277	0.474027	-3.782	0.000155576	0.00183571	grk6
ENSDARG00000062024	130.716	-1.95785	0.517665	-3.78207	0.000155528	0.00183571	kif1ab
ENSDARG00000079269	41.2489	-3.62472	0.958792	-3.78051	0.000156506	0.00184573	CR589947.1
ENSDARG00000061548	64.8504	-2.25449	0.596545	-3.77924	0.000157305	0.00185419	si_ch211-145o7.3
ENSDARG00000076996	1079.67	1.03307	0.273398	3.77862	0.000157697	0.00185785	si_ch73-182a11.2
ENSDARG00000061379	5326.27	1.12741	0.298656	3.77493	0.000160053	0.00188463	cmya5
ENSDARG00000099586	237.978	-3.63366	0.963225	-3.77239	0.00016169	0.00190193	CR382383.2
ENSDARG00000001154	29.343	-3.95044	1.04717	-3.77251	0.000161616	0.00190193	rimbp2
ENSDARG00000059945	61.6449	-2.72999	0.723891	-3.77128	0.000162415	0.00190947	sv2a
ENSDARG00000025948	181.161	-1.77026	0.469612	-3.76962	0.000163498	0.00192121	mlh1
ENSDARG00000086650	27.9873	-4.96438	1.31701	-3.76944	0.000163616	0.0019216	ttc41
ENSDARG00000045553	66.3138	-3.24811	0.861833	-3.76884	0.000164006	0.00192518	hsd17b2
ENSDARG00000015863	633.654	-1.12604	0.298794	-3.76864	0.000164141	0.00192578	socs6b
ENSDARG00000089967	211.368	-1.71065	0.453993	-3.76801	0.000164557	0.00192966	si_ch211-59o9.10
ENSDARG00000101867	534.452	-1.87667	0.498225	-3.76672	0.000165407	0.00193862	si_ch1073-416d2.4
ENSDARG00000024311	318.685	-1.47688	0.392118	-3.7664	0.000165617	0.00194009	nsmce4a
ENSDARG00000051730	33.0211	-4.6008	1.22178	-3.76564	0.00016612	0.00194497	slc7a10b
ENSDARG00000025920	49.8923	-2.06772	0.549198	-3.76497	0.000166569	0.00194923	tiam1b
ENSDARG00000032577	153.627	-1.65195	0.438929	-3.7636	0.000167485	0.00195861	clcn6
ENSDARG00000060758	298.368	-1.63856	0.435381	-3.76351	0.000167543	0.00195861	nphs1
ENSDARG00000006109	45.5963	-3.31809	0.881888	-3.76249	0.000168232	0.00196565	pimr185
ENSDARG00000098937	32.8684	-2.95064	0.784439	-3.76146	0.000168924	0.00197272	si_ch73-315f9.2
ENSDARG00000014106	11397.6	1.23186	0.327527	3.7611	0.000169167	0.00197454	cfl2
ENSDARG00000075299	345.225	1.43682	0.382042	3.76089	0.000169307	0.00197516	prxl2c
ENSDARG00000044437	243.819	-2.77162	0.737092	-3.7602	0.000169776	0.00197962	cdca5
ENSDARG00000096229	94.0806	-3.54501	0.942983	-3.75935	0.000170352	0.00198532	si_dkey-260c8.8
ENSDARG00000092162	178.095	1.84834	0.492222	3.75509	0.000173279	0.00201839	mhc1zaa
ENSDARG00000057125	147.685	-1.82688	0.486543	-3.75482	0.000173463	0.0020195	pld1b
ENSDARG00000010186	104.303	-2.22284	0.592065	-3.75439	0.000173764	0.00202197	myo3a
ENSDARG00000038917	361.49	-1.35976	0.362403	-3.75207	0.000175378	0.00203954	rad50
ENSDARG00000106579	11.695	-6.63033	1.76716	-3.75196	0.000175454	0.00203954	CABZ01060030.1
ENSDARG00000003706	25.6207	-4.64522	1.23832	-3.75122	0.000175973	0.00204453	ryr2b
ENSDARG00000005626	41.2227	-3.92875	1.04754	-3.75046	0.00017651	0.00204972	RHOU (1 of many)
ENSDARG00000063370	244.799	1.91539	0.510756	3.75011	0.00017676	0.00205157	sgk2a
ENSDARG00000100742	5486.69	1.13251	0.302032	3.74964	0.000177092	0.00205438	reep5
ENSDARG00000020981	25.2527	-3.98267	1.06252	-3.74831	0.000178028	0.00206418	slc35a3b
ENSDARG00000104760	466.363	1.47871	0.394558	3.74777	0.000178417	0.00206763	si_ch211-1i11.3
ENSDARG00000026454	110.086	-1.97072	0.525901	-3.74732	0.000178735	0.00207026	mis12
ENSDARG00000025076	336.327	-1.77384	0.473633	-3.74517	0.000180274	0.00208702	marveld2a
ENSDARG00000058693	16318.6	1.1207	0.299271	3.74476	0.000180564	0.00208856	cast
ENSDARG00000002656	210.446	-2.07068	0.55296	-3.74473	0.000180591	0.00208856	stxbp5a
ENSDARG00000019845	1057.34	1.45455	0.388632	3.74274	0.000182021	0.00210404	pdlim1
ENSDARG00000036619	295.581	1.79621	0.480164	3.74082	0.000183417	0.0021191	mgat3b
ENSDARG00000099652	1737.18	-1.19796	0.320472	-3.7381	0.000185416	0.0021411	xpot
ENSDARG00000100020	4938.12	1.19791	0.320497	3.73765	0.000185746	0.00214382	pim1
ENSDARG00000079560	114.12	-2.55835	0.684522	-3.73742	0.000185916	0.00214469	ptprh
ENSDARG00000020841	397.718	-1.07945	0.288841	-3.73716	0.000186109	0.00214474	rbm7
ENSDARG00000089489	164.048	-2.89921	0.775763	-3.73724	0.00018605	0.00214474	fam83e
ENSDARG00000112931	2274.03	1.16551	0.312082	3.73463	0.000187991	0.00216532	ndufaf3
ENSDARG00000026829	1958.41	1.12217	0.300678	3.73215	0.000189855	0.00218569	cotl1
ENSDARG00000104495	152.83	2.41528	0.647405	3.73071	0.000190941	0.00219708	pltp
ENSDARG00000099186	3638.16	1.42838	0.382922	3.73021	0.000191321	0.00220034	slc1a5
ENSDARG00000099775	160.239	3.56836	0.956673	3.72997	0.000191504	0.00220133	CABZ01074307.1
ENSDARG00000101056	68.6205	-1.68705	0.452415	-3.72899	0.000192248	0.00220876	BX890539.1
ENSDARG00000040310	1027.88	-1.24536	0.334066	-3.7279	0.00019308	0.0022172	prpf4bb
ENSDARG00000005783	53.8168	-3.45204	0.926048	-3.72771	0.000193226	0.00221775	ncanb
ENSDARG00000012269	298.035	1.82377	0.48929	3.72738	0.000193479	0.00221841	clcn1b
ENSDARG00000011879	31.8829	-3.51863	0.943991	-3.7274	0.000193465	0.00221841	foxn1
ENSDARG00000005574	9.55133	-6.33521	1.70037	-3.72579	0.000194705	0.00223135	vsx2
ENSDARG00000103937	774.27	1.09409	0.293705	3.72513	0.000195212	0.00223603	ndrg4
ENSDARG00000102529	91.0272	-3.67507	0.98675	-3.72441	0.000195769	0.00224127	pimr182
ENSDARG00000007289	1332.06	1.26639	0.340231	3.72214	0.000197543	0.00226045	metrnlb
ENSDARG00000089952	18.2909	-4.75869	1.27862	-3.72175	0.000197846	0.00226277	si_ch211-147k9.8
ENSDARG00000104955	12.5423	-5.73796	1.54241	-3.72013	0.000199122	0.00227623	BX294178.2
ENSDARG00000062467	102.266	-3.52668	0.948124	-3.71964	0.000199508	0.00227949	stra6l
ENSDARG00000018681	169.761	-1.91287	0.514312	-3.71928	0.000199789	0.00228155	saal1
ENSDARG00000013453	1630.75	-3.43217	0.922845	-3.71912	0.00019992	0.0022819	tdrd9
ENSDARG00000099545	472.684	-1.34443	0.361511	-3.71891	0.000200084	0.00228262	snx25
ENSDARG00000045785	217.695	-1.68258	0.452478	-3.71859	0.000200339	0.00228438	zgc_103499
ENSDARG00000112176	10.2962	-6.44221	1.73353	-3.71623	0.000202214	0.00230461	BX537120.2
ENSDARG00000077850	3908.08	0.98087	0.264014	3.71522	0.000203026	0.0023127	lgals3a
ENSDARG00000077096	20.0861	-4.53159	1.21979	-3.71506	0.000203156	0.00231302	fndc7a
ENSDARG00000073810	639.233	1.76632	0.475522	3.71448	0.000203624	0.00231719	thbs2b
ENSDARG00000078210	9.41442	-6.31386	1.69995	-3.71414	0.000203897	0.00231914	tulp1b
ENSDARG00000078118	108.968	-1.55024	0.417412	-3.71394	0.000204055	0.00231977	sinhcafl
ENSDARG00000070353	19.0989	-5.38043	1.44942	-3.71212	0.000205532	0.00233539	hoxc13a
[truncated: 2,494 more rows]
